# Supplementary material for: Molecular mechanism of the extended oil accumulation phase contributing to the high seed oil content for the genotype of tung tree (Vernicia fordii)
Source: BMC Plant Biol. 2018 Oct 19;18:248. doi: 10.1186/s12870-018-1458-3 (PMC6195728; doi:10.1186/s12870-018-1458-3)
Supplement: Supplementary file 2 — Table S6. The nucleotide sequences of real-time PCR primers. Table S1. A summary of sequence assembly after illumine sequencing. L indicated Tree L, with low final oil seed content; H indicated Tree H, with high final seed oil content; these were followed by a number that indicated the days after the start point of oil accumulation, the number after the dash indicates replicates. Table S2. A summary of assembled reads blasting to the tung tree genomic sequences. Table S3. A summary of differentially expressed genes (DEGs). L indicated Tree L, with low final oil seed content; H indicated Tree H, with high final seed oil content; these were followed by a number that indicated the days after the start point of oil accumulation. Table S4. KEGG enrichments analysis for seven comparisons. Comparisons were: H35 vs. H49, L35 vs. L49, L7 vs. H7, L14 vs. H14, L21 vs. H21, L35 vs. H35, L49 vs. H49. (L indicated Tree L, with low final oil seed content; H indicated Tree H, with high final seed oil content; these were followed by a number that indicated the days after the start point of oil accumulation.). Table S5. A summary of DEGs related to oil accumulation detected in this study. (XLSX 4911 kb) [file 12870_2018_1458_MOESM2_ESM.xlsx]

## Sheet: Additional files 2
	Additional file 2: Table S1. A summary of sequence assembly after illumine sequencing. L indicates Tree L, with low final oil seed content; H indicates Tree H, with high final seed oil content; these are followed by a number that indicates the days after the start of oil accumulation, the number after the dash indicates replicates.
	Samples-ID	Raw reads	Raw base (G)	Clean reads	Clean bases (G)	Q30	GC Content
	H7-1	34531352	9.65	31623349	8.73	0.9389	0.4426
	H7-2	30919707	8.64	28492337	7.8	0.9409	0.4399
	H14-1	34710956	10.41	34420410	10.33	0.9238	0.4208
	H14-2	31074702	9.32	30808470	9.24	0.9266	41.945
	H21-1	31933179	8.92	29167650	8.05	0.9383	0.4498
	H21-2	30479987	8.52	28255623	7.75	0.9415	0.4553
	H35-1	30860419	8.62	28092810	7.74	0.9268	0.4582
	H35-2	33915944	9.45	31232969	8.58	0.9404	0.4564
	H49-1	39573196	11.87	39015896	11.71	0.9343	0.434
	H49-2	25152530	7.55	24956670	7.49	0.9359	0.4328
	L7-1	32346829	9.04	29591963	8.09	0.9379	0.4429
	L7-2	37220959	10.4	33811399	9.3	0.9384	0.4362
	L14-1	31461169	8.8	28928856	7.98	0.9387	0.4458
	L14-2	31956217	8.93	29283427	8.07	0.9393	0.4437
	L21-1	26841464	8.05	26531762	7.96	0.9344	0.4262
	L21-2	24429556	7.33	24217698	7.26	0.9356	0.4331
	L35-1	24944854	7.48	24512736	7.35	0.9272	0.4287
	L35-2	24901116	7.47	24517502	7.36	0.9362	0.428
	L49-1	22633768	6.79	22288904	6.69	0.9494	0.4211
	L49-2	29581660	8.87	28968008	8.69	0.9372	0.4206

## Sheet: Additional files 3
Additional file 3: Table S2. A summary of assembled reads blasting to the tung tree genomic sequences.
Samples-ID	Total Reads	Mapped Reads	Uniq Mapped Reads	Multiple Map Reads	Reads Map to '+'	Reads Map to '-'
H7-1	63246698	59,061,844 (93.38%)	57,018,719 (90.15%)	2,043,125 (3.23%)	28,324,149 (44.78%)	29,089,885 (45.99%)
H7-2	56984674	52,912,462 (92.85%)	51,056,978 (89.60%)	1,855,484 (3.26%)	25,376,518 (44.53%)	26,070,755 (45.75%)
H14-1	68900366	59,790,945 (86.78%)	58,901,492 (85.49%)	889,453 (1.29%)	29,769,115 (43.21%)	29,846,658 (43.32%)
H14-2	61682932	53,226,827 (86.29%)	52,358,570 (84.88%)	868,257 (1.41%)	26,465,213 (42.91%)	26,523,618 (43.00%)
H21-1	58335300	54,722,050 (93.81%)	53,098,830 (91.02%)	1,623,220 (2.78%)	26,507,052 (45.44%)	27,056,805 (46.38%)
H21-2	56511246	52,790,905 (93.42%)	50,766,056 (89.83%)	2,024,849 (3.58%)	25,086,944 (44.39%)	25,965,313 (45.95%)
H35-1	56185620	52,989,462 (94.31%)	51,687,200 (91.99%)	1,302,262 (2.32%)	25,558,451 (45.49%)	26,201,168 (46.63%)
H35-2	62465938	58,550,524 (93.73%)	56,951,263 (91.17%)	1,599,261 (2.56%)	28,220,225 (45.18%)	28,894,618 (46.26%)
H49-1	78053630	68,709,465 (88.03%)	68,027,797 (87.16%)	681,668 (0.87%)	34,085,180 (43.67%)	34,368,242 (44.03%)
H49-2	49898660	44,332,539 (88.85%)	43,935,591 (88.05%)	396,948 (0.80%)	22,064,336 (44.22%)	22,144,140 (44.38%)
L7-1	59183926	55,020,819 (92.97%)	52,467,037 (88.65%)	2,553,782 (4.31%)	25,789,790 (43.58%)	26,885,370 (45.43%)
L7-2	67622798	63,446,354 (93.82%)	61,264,362 (90.60%)	2,181,992 (3.23%)	30,492,097 (45.09%)	31,281,971 (46.26%)
L14-1	57857712	53,857,829 (93.09%)	51,480,764 (88.98%)	2,377,065 (4.11%)	25,502,810 (44.08%)	26,398,887 (45.63%)
L14-2	58566854	54,741,112 (93.47%)	52,571,955 (89.76%)	2,169,157 (3.70%)	26,119,082 (44.60%)	26,943,271 (46.00%)
L21-1	53114172	46,834,505 (88.18%)	46,126,391 (86.84%)	708,114 (1.33%)	23,222,123 (43.72%)	23,402,545 (44.06%)
L21-2	48454170	42,979,087 (88.70%)	42,241,885 (87.18%)	737,202 (1.52%)	21,280,487 (43.92%)	21,463,493 (44.30%)
L35-1	49019330	42,468,942 (86.64%)	41,766,947 (85.21%)	701,995 (1.43%)	21,040,584 (42.92%)	21,184,042 (43.22%)
L35-2	49092080	42,601,246 (86.78%)	42,110,358 (85.78%)	490,888 (1.00%)	21,136,792 (43.06%)	21,327,388 (43.44%)
L49-1	44621708	39,512,176 (88.55%)	39,055,482 (87.53%)	456,694 (1.02%)	19,648,337 (44.03%)	19,724,636 (44.20%)
L49-2	57939034	50,846,727 (87.76%)	50,123,102 (86.51%)	723,625 (1.25%)	25,229,300 (43.54%)	25,369,226 (43.79%)

## Sheet: Additional files 4
Additional file 4: Table S3. A summary of differentially expressed genes (DEGs). L indicates Tree L, with low final oil seed content; H indicates Tree H, with high final seed oil content; these are followed by a number that indicates the days after the start of oil accumulation.
#ID	H7-1	H7-2	H14-1	H14-2	H21-1	H21-2	H35-1	H35-2	H49-1	H49-2	L7-1	L7-2	L14-1	L14-2	L21-1	L21-2	L35-1	L35-2	L49-1	L49-2	H35 vs. H49 FDR	H35 vs. H49 log2FC	Regulation	L35 vs. L49 FDR	L35 vs. L49 log2FC	Regulation	L7 vs. H7 FDR	L7 vs. H7 log2FC	Regulation	L14 vs. H14 FDR	L14 vs. H14 log2FC	Regulation	L21 vs. H21 FDR	L21 vs. H21 log2FC	Regulation	L35 vs. H35 FDR	L35 vs. H35 log2FC	Regulation	L49 vs. H49 FDR	L49 vs. H49 log2FC	Regulation	COG_class	COG_class_annotation	GO_annotation	KEGG_annotation	KEGG_pathway_annotation	KOG_class	KOG_class_annotation	Pfam_annotation
Vernicia_fordii_newGene_1	2.2583	1.53973	2.55851	3.26019	2.79203	4.26946	2.72668	2.00883	0.779517	0.481653	3.05287	3.46021	4.58024	3.836	2.01146	2.74057	0.63799	0.671284	0.998571	0.819917	5.27165e-05	-1.68196	down	0.854134	0.427788	normal	0.0834535	-0.826463	normal	0.195645	-0.418023	normal	0.522425	0.457394	normal	0.0724292	1.62926	normal	0.56736	-0.479372	normal	--	--	Molecular Function: binding (GO:0005488);; Cellular Component: plastid (GO:0009536);;	--	--	--	--	Reverse transcriptase (RNA-dependent DNA polymerase);; Reverse transcriptase (RNA-dependent DNA polymerase)
Vernicia_fordii_newGene_10036	21.3993	14.1876	16.6661	29.6334	25.7458	26.0287	24.8151	23.4893	8.33934	9.17734	18.3829	25.3664	22.2724	22.2126	13.0067	15.8056	13.6036	13.0297	3.1377	3.15515	2.55658e-09	-1.62077	down	0.0307985	-2.0888	normal	0.832446	-0.258089	normal	0.90223	-0.0983778	normal	0.0088453	0.989513	normal	0.228453	0.899352	normal	0.0371993	1.36855	normal	[EH]	Amino acid transport and metabolism;; Coenzyme transport and metabolism	Molecular Function: ketol-acid reductoisomerase activity (GO:0004455);; Biological Process: branched-chain amino acid biosynthetic process (GO:0009082);; Molecular Function: isomerase activity (GO:0016853);; Molecular Function: metal ion binding (GO:0046872);; Molecular Function: coenzyme binding (GO:0050662);; Biological Process: oxidation-reduction process (GO:0055114);;	K00053|1.04432e-69|pop:POPTR_0004s043702|hypothetical protein; K00053 ketol-acid reductoisomerase [EC:1.1.1.86] (A)	Valine, leucine and isoleucine biosynthesis (ko00290);; Pantothenate and CoA biosynthesis (ko00770);; 2-Oxocarboxylic acid metabolism (ko01210);; Biosynthesis of amino acids (ko01230)	--	--	Acetohydroxy acid isomeroreductase, catalytic domain
Vernicia_fordii_newGene_10077	1.3325	1.26608	1.7151	2.78661	2.15185	3.46488	2.89244	2.97733	3.15038	3.10253	3.78759	2.08522	3.41931	2.7746	3.55252	3.26834	5.17589	4.25216	10.1718	9.30823	0.000639267	1.44689	up	0.260027	0.954502	normal	0.254087	-1.33473	normal	0.370908	0.56835	normal	0.0344199	-1.25273	normal	0.0348235	-1.90247	normal	0.000481363	-1.40917	down	--	--	--	--	--	--	--	--
Vernicia_fordii_newGene_10078	23.9267	28.3159	37.4629	51.9753	28.1008	21.3888	28.5172	27.8426	77.438	72.2005	20.3977	32.0529	22.0614	26.3271	33.212	21.6687	39.2523	88.6739	92.8662	49.6425	1.43481e-19	1.66468	up	0.970851	0.112624	normal	0.982558	-0.0600446	normal	0.0111044	1.15257	normal	0.742234	-0.319502	normal	0.36009	-1.51706	normal	0.968684	0.0351633	normal	--	--	--	--	--	--	--	--
Vernicia_fordii_newGene_1012	24.7104	34.3061	36.6459	45.7995	11.7906	9.83891	10.2276	13.7191	23.0956	27.0292	36.3166	41.8032	2.50676	6.13017	14.5085	11.0296	13.5507	14.7268	22.9855	20.146	3.68342e-12	1.83685	up	0.615523	0.552406	normal	0.345118	-0.500456	normal	5.69884e-22	3.89217	up	0.122638	-0.837311	normal	0.255626	-1.02973	normal	0.57275	0.255338	normal	--	--	--	--	--	--	--	--
Vernicia_fordii_newGene_10149	256.501	334.728	281.839	330.062	31.7435	31.8286	17.0241	10.7568	2.24713	6.12746	250.082	156.12	14.1044	23.9978	0.960305	1.88683	0.477138	0.263251	0.13181	0	0.194778	-0.982338	normal	--	--	--	0.683945	0.471784	normal	2.71738e-68	4.4076	up	5.11893e-22	4.13449	up	2.02418e-05	4.87884	up	0.00261612	6.92151	up	--	--	Cellular Component: integral component of membrane (GO:0016021);;	--	--	--	--	--
Vernicia_fordii_newGene_10281	113.141	203.473	153.22	125.468	136.175	108.363	170.73	143.761	218.136	325.966	85.7937	58.157	11.7473	38.4062	87.8421	51.3383	37.0977	78.7027	6.74783	13.0597	0.0418442	0.895635	normal	0.154631	-2.68985	normal	0.357189	1.13335	normal	4.3719e-16	2.50629	up	0.198865	0.804553	normal	0.0431897	1.19329	normal	8.02949e-13	4.77969	up	--	--	--	--	--	--	--	--
Vernicia_fordii_newGene_10330	0	0	0	0	0	0.0793856	0.206937	0	0	0	5.92943	2.63853	3.45411	5.58323	6.7818	12.208	8.55483	9.16713	22.5089	5.54877	--	--	--	0.818181	0.660996	normal	0.00027242	#NAME?	down	1.85379e-09	#NAME?	down	9.65316e-07	-8.00845	down	2.41852e-06	-6.1743	down	0.00319337	#NAME?	down	--	--	--	--	--	--	--	--
Vernicia_fordii_newGene_10372	14.1558	11.9169	26.2387	28.1489	73.0363	99.5857	97.8503	148.073	82.7201	39.4075	20.2983	35.611	78.3267	66.2722	48.7248	48.7245	45.9028	54.7534	7.49848	8.17227	0.413722	-0.608797	normal	2.0046e-10	-2.7335	down	0.272322	-1.13643	normal	5.06659e-11	-1.16551	down	0.0899541	0.567005	normal	0.186127	0.904345	normal	0.0110598	3.02986	normal	--	--	Molecular Function: serine-type carboxypeptidase activity (GO:0004185);; Cellular Component: vacuole (GO:0005773);; Biological Process: proteolysis (GO:0006508);;	K09645|0|rcu:RCOM_0843160|Vitellogenic carboxypeptidase, putative (EC:3.4.16.6); K09645 vitellogenic carboxypeptidase-like protein [EC:3.4.16.-] (A)	--	[OE]	Posttranslational modification, protein turnover, chaperones;; Amino acid transport and metabolism	Serine carboxypeptidase
Vernicia_fordii_newGene_10416	16.8764	27.2753	5.39846	4.77783	1.06333	1.25563	0.723021	0.298672	0.303253	0.146725	5.66123	9.81395	0.155597	0.48482	0.395232	0.398997	0.124515	0.328629	2.32048	2.22155	--	--	--	0.067858	3.44149	normal	0.0890908	1.53151	normal	1.08554e-11	4.18444	up	--	--	--	--	--	--	0.00283381	-3.43845	down	--	--	--	--	--	--	--	--
Vernicia_fordii_newGene_10421	6.86152	2.06363	26.0064	22.7999	74.0661	68.63	86.4542	105.623	69.1915	76.4394	2.45186	2.79424	7.60146	7.50985	6.92043	9.74701	25.4134	25.2105	51.1353	38.2613	0.113481	0.377756	normal	0.290504	0.700118	normal	0.861201	0.699278	normal	1.28502e-16	2.21338	up	3.04775e-23	2.67358	up	0.00399339	1.19056	up	0.00227006	0.868806	normal	[S]	Function unknown	Biological Process: response to cold (GO:0009409);; Cellular Component: integral component of membrane (GO:0016021);; Biological Process: hyperosmotic salinity response (GO:0042538);;	--	--	--	--	Proteolipid membrane potential modulator
Vernicia_fordii_newGene_10425	6.85267	6.85776	2.18248	4.00563	4.86633	6.45535	3.31124	2.91657	3.2471	3.71657	6.33719	4.72233	6.43323	6.13661	3.21525	2.36265	5.34697	3.87786	20.3517	10.2969	3.30341e-07	1.64464	up	0.158509	1.62059	normal	0.78668	0.3098	normal	0.904227	0.102855	normal	0.98501	-0.0295826	normal	0.0143102	-1.83734	normal	0.0560541	-1.81254	normal	--	--	--	--	--	--	--	--
Vernicia_fordii_newGene_10462	8.66033	7.07417	7.5603	9.4713	15.6271	14.2759	19.352	16.6661	13.4724	12.0979	13.6792	14.0459	11.1882	10.1598	11.5828	12.3771	9.38968	10.9048	7.08582	5.60737	0.00233289	-0.530953	normal	0.330399	-0.763088	normal	0.00772208	-0.847081	normal	0.139844	-0.40208	normal	0.434036	0.326097	normal	0.0931269	0.838782	normal	0.000943709	1.07194	up	--	--	--	--	--	--	--	--
Vernicia_fordii_newGene_1124	0.0296825	0.0334886	0	0.162118	0	1.67158	0.473334	0	2.53401	1.95488	0.329523	0.0264787	0	1.88857	5.6887	4.29112	3.13195	4.07268	4.05169	1.21855	0.00113578	3.40608	up	0.837046	-0.461374	normal	--	--	--	0.520652	-3.70944	normal	0.000364004	-2.67209	down	0.00328117	-4.10603	down	0.88256	-0.237144	normal	--	--	--	--	--	--	--	--
Vernicia_fordii_newGene_1148	10.8571	8.27397	34.9224	25.827	11.4141	13.1535	5.40982	9.34868	6.36153	7.56648	0.846159	1.54272	3.47867	5.24912	18.2819	15.7328	5.6247	12.9727	0	0.114129	0.926202	0.0692121	normal	0.000282729	-7.80815	down	8.88889e-07	3.09383	up	3.47412e-10	2.77222	up	0.431003	-0.472661	normal	0.788807	-0.425485	normal	2.53426e-10	7.4533	up	--	--	--	--	--	--	--	--
Vernicia_fordii_newGene_1228	0	0.0763287	0	0.0722217	0	0.125761	0.384915	0	0.104492	0.0747882	0.283396	0.224727	0	0.291481	0.109497	0	0.371932	0.0814482	1.56066	3.18335	--	--	--	0.0587631	3.72751	normal	--	--	--	--	--	--	--	--	--	--	--	--	0.000784271	-4.94985	down	--	--	--	--	--	--	--	--
Vernicia_fordii_newGene_1232	7.87663	9.74452	12.8957	10.8427	7.92455	10.4075	5.76916	7.26526	8.46438	8.19977	8.49149	8.72831	6.15945	7.35285	9.36163	5.08123	8.84831	12.509	8.60107	9.94517	0.000193188	1.20808	up	0.74014	-0.342852	normal	0.972286	-0.0634602	normal	5.52499e-08	1.49672	up	0.89805	-0.189345	normal	0.0252875	-1.23359	normal	0.409948	0.317967	normal	--	--	--	--	--	--	--	--
Vernicia_fordii_newGene_1294	0.140082	2.33079e-05	5.24246	0.928134	1.93893e-17	3.08667e-32	1.25148e-31	0.000135712	5.93661	1.27892	1.69093e-12	1.62633e-21	5.70637e-25	7.98021e-22	0.906351	1.45678	3.19768	7.33447	5.00986	3.95928	0.0465005	Inf	normal	0.90641	-0.347406	normal	--	--	--	0.108508	Inf	normal	--	--	--	0.00273826	#NAME?	down	0.896785	-0.235994	normal	--	--	--	--	--	--	--	--
Vernicia_fordii_newGene_1316	14.2767	16.3442	16.7342	21.2384	14.9446	14.1142	18.7851	15.4896	31.2702	22.6141	1.50164	1.45277	16.5134	11.1504	16.2802	8.91008	32.8176	4.70069	16.4446	34.9865	0.00948804	1.16053	up	0.905306	0.431254	normal	1.43626e-14	3.36116	up	0.0540416	0.772858	normal	0.982417	-0.0436079	normal	0.889838	-0.417933	normal	0.732142	0.313953	normal	--	--	--	--	--	--	--	--
Vernicia_fordii_newGene_1317	0.325726	2.46207e-07	0.0740838	1.39986e-05	2.75096e-05	6.16013e-05	0.000137986	0.000413047	2.08056	3.43616	4.21703e-06	2.48015e-06	0.191254	1.46952e-06	1.26666	2.17683	7.90966	17.2313	0.000281901	0.941127	0.00284905	Inf	up	0.0044268	-4.88164	down	--	--	--	--	--	--	--	--	--	5.4226e-05	#NAME?	down	0.0827105	2.67458	normal	--	--	--	--	--	--	--	--
Vernicia_fordii_newGene_134	1.34017	1.14183	4.4695	3.32425	1.59828	2.25243	1.16296	0.760658	3.80033	3.70985	2.81781	1.23167	3.30908	2.58237	3.30671	2.20397	4.73653	3.88501	5.34731	4.10833	1.89683e-05	1.73606	up	0.889773	-0.249	normal	0.682085	-0.897469	normal	0.164482	0.612034	normal	0.511593	-0.471505	normal	0.0123854	-2.13949	normal	0.828775	-0.153134	normal	--	--	Molecular Function: nucleic acid binding (GO:0003676);; Molecular Function: transferase activity, transferring phosphorus-containing groups (GO:0016772);; Molecular Function: ion binding (GO:0043167);; Biological Process: primary metabolic process (GO:0044238);; Biological Process: cellular macromolecule metabolic process (GO:0044260);;	--	--	--	--	Reverse transcriptase (RNA-dependent DNA polymerase)
Vernicia_fordii_newGene_1341	2.25808	2.9328	1.51191	1.91577	0.796581	0.741577	0.428002	1.59071	3.15373	2.91566	1.90625	2.00176	1.68792	1.56983	2.5524	0.905509	1.97279	3.13894	4.14187	0.486052	2.30181e-06	2.49933	up	0.93855	-0.341684	normal	0.921157	0.285388	normal	0.343138	0.738952	normal	0.457764	-1.78058	normal	0.173833	-2.19005	normal	0.645703	0.649915	normal	--	--	--	--	--	--	--	--
Vernicia_fordii_newGene_1387	0	0.0473766	0.0302849	0	0.248301	0.252802	0.479923	0.101027	2.00064	0.8317	0	0	0	0	0	0	0	0	0	0	0.18678	1.99015	normal	--	--	--	--	--	--	--	--	--	--	--	--	--	--	--	0.00254981	Inf	up	--	--	--	--	--	--	--	--
Vernicia_fordii_newGene_1392	0	2.60815	15.3394	3.80194	1.45846	0.112748	7.89033	2.79846	17.3067	19.0887	0.604511	5.15773	0.070268	0.0415991	7.17719	8.39337	21.0335	15.9377	26.5179	25.3567	1.06792e-07	1.8713	up	0.660564	0.458951	normal	0.839108	-1.59303	normal	0.0148726	Inf	normal	7.90223e-08	-3.35536	down	0.0128585	-1.8076	normal	0.342371	-0.393614	normal	--	--	--	--	--	--	--	--
Vernicia_fordii_newGene_1438	1.49229	0.00211837	2.613e-06	5.21355e-06	3.03501	6.07013	7.70602	5.44542	1.6135e-05	0.00010066	0.325068	1.81798	3.26963	0.513543	9.86895e-06	1.11089e-05	7.71148e-06	9.22858e-07	1.06744e-05	6.87178e-06	2.98812e-09	#NAME?	down	--	--	--	0.977096	-0.467111	normal	0.160925	#NAME?	normal	0.00013321	Inf	up	0.000158775	Inf	up	--	--	--	--	--	--	--	--	--	--	--
Vernicia_fordii_newGene_1503	6.42259	5.24922	4.11738	2.09962	0.638355	0.561438	0.179299	0.331785	0.510693	1.04103	12.2262	8.46729	2.49308	2.44852	1.92735	1.97036	5.79762	1.79227	12.862	10.8099	--	--	--	0.0575535	1.62726	normal	0.191172	-0.888104	normal	0.560141	0.548903	normal	0.067829	-1.97514	normal	0.105589	-4.27764	normal	2.7701e-13	-3.86616	down	--	--	--	--	--	--	--	--
Vernicia_fordii_newGene_1545	6.97613	9.90047	7.99129	10.3299	6.20938	5.313	4.61856	4.09724	5.74086	7.21303	8.04855	9.43698	7.34891	7.34589	7.20163	5.30839	8.3629	8.26543	13.5637	9.67604	8.23598e-05	1.35876	up	0.750841	0.393565	normal	0.943798	-0.130012	normal	0.00584437	0.939306	normal	0.253557	-0.678806	normal	0.0343995	-1.68099	normal	0.0958681	-0.71499	normal	[J]	Translation, ribosomal structure and biogenesis	Molecular Function: translation initiation factor activity (GO:0003743);; Biological Process: translational initiation (GO:0006413);;	K03113|2.59413e-17|tcc:TCM_046859|Translation initiation factor SUI1 family protein; K03113 translation initiation factor 1 (A)	RNA transport (ko03013)	[J]	Translation, ribosomal structure and biogenesis	--
Vernicia_fordii_newGene_1546	1.84973	2.13689	0.706539	0.524886	1.16408	0.450139	0.495687	0.755034	0.803645	0.606652	0.00568078	0.00426295	0.0260023	0	0	0	0	0	0	0	0.713444	0.208058	normal	--	--	--	1.89277e-35	Inf	up	2.10102e-10	5.58068	up	0.00152204	Inf	up	2.41244e-05	Inf	up	9.31128e-11	Inf	up	--	--	Molecular Function: ion binding (GO:0043167);; Molecular Function: organic cyclic compound binding (GO:0097159);; Molecular Function: heterocyclic compound binding (GO:1901363);;	--	--	[R]	General function prediction only	Integrase core domain;; gag-polypeptide of LTR copia-type;; Reverse transcriptase (RNA-dependent DNA polymerase);; Reverse transcriptase (RNA-dependent DNA polymerase)
Vernicia_fordii_newGene_1645	33.0937	41.8636	190.675	95.1423	54.0153	44.1474	47.7745	63.5839	178.106	177.391	59.5767	58.0119	97.2468	90.3685	211.788	278.41	221.875	254.857	203.426	212.079	3.87702e-15	1.18482	up	0.84861	-0.200571	normal	0.0728785	-0.602774	normal	0.904279	0.108302	normal	5.53638e-07	-1.83428	down	8.74146e-06	-1.61352	down	0.535071	-0.227232	normal	--	--	Cellular Component: mitochondrial respiratory chain complex I (GO:0005747);; Biological Process: ubiquitin-dependent protein catabolic process (GO:0006511);; Molecular Function: NADH dehydrogenase (ubiquinone) activity (GO:0008137);; Biological Process: photorespiration (GO:0009853);; Biological Process: response to misfolded protein (GO:0051788);; Biological Process: proteasome core complex asse…	--	--	--	--	--
Vernicia_fordii_newGene_1731	0.933118	0.674781	20.9489	9.82751	24.4277	10.4738	26.559	33.7641	54.6588	51.4391	0.42922	0.812982	1.78798	3.39712	11.3181	17.5978	8.64366	33.9559	20.9856	22.8081	0.00158081	0.690148	normal	0.984547	-0.0880967	normal	--	--	--	0.0411179	2.47902	normal	0.829928	0.400685	normal	0.709169	0.571293	normal	0.000109403	1.3498	up	--	--	--	--	--	--	--	--
Vernicia_fordii_newGene_1766	22.8658	26.6571	0.928807	0.579042	28.8954	38.7332	16.9574	14.1526	1.95242	0.238937	37.1256	31.766	46.237	43.694	0	0.907973	1.00566	1.97885	0.459494	1.05204	6.17251e-20	-4.53004	down	--	--	--	0.439551	-0.448383	normal	1.57592e-57	-6.4788	down	2.41682e-20	6.85688	up	1.78541e-05	4.01564	up	--	--	--	[J]	Translation, ribosomal structure and biogenesis	Molecular Function: nucleotide binding (GO:0000166);; Molecular Function: structural constituent of ribosome (GO:0003735);; Biological Process: translation (GO:0006412);; Cellular Component: chloroplast (GO:0009507);; Cellular Component: large ribosomal subunit (GO:0015934);; Cellular Component: small ribosomal subunit (GO:0015935);; Molecular Function: transferase activity (GO:0016740);; Molecul…	K02886|1.5399e-37|rcu:RCOM_1082080|50S ribosomal protein L2, putative; K02886 large subunit ribosomal protein L2 (A)	Ribosome (ko03010)	--	--	--
Vernicia_fordii_newGene_1773	21.7113	25.5157	29.2956	33.4942	26.4964	26.4807	21.0822	22.7495	50.7107	51.6362	14.4096	12.9052	20.1867	17.8197	30.3439	20.2783	22.855	48.2134	41.9792	21.2861	4.02756e-07	1.01114	up	0.940262	-0.198006	normal	0.0871711	0.734263	normal	0.0632766	0.54719	normal	0.557915	0.32585	normal	0.686777	-0.557235	normal	0.146252	0.652059	normal	--	--	--	--	--	--	--	--
Vernicia_fordii_newGene_1822	2.34617	1.63757	2.02803	2.33811	4.57979	4.88856	5.01651	4.74642	3.48598	2.82435	0.319978	1.70902	2.14839	1.8897	2.59408	1.01129	0.805429	2.10083	1.75378	0.0283299	0.978531	-0.00983504	normal	0.831705	-0.87879	normal	0.682085	0.92291	normal	0.110767	0.49809	normal	0.14596	1.02337	normal	0.121999	1.13242	normal	0.00734897	2.00063	up	[R]	General function prediction only	--	--	--	--	--	Retrotransposon gag protein;; Possible lysine decarboxylase
Vernicia_fordii_newGene_1902	37.6934	27.695	61.4613	69.7774	27.5366	77.6409	28.2525	21.6365	33.1201	36.9926	15.6361	22.6707	86.2618	22.4308	50.8271	33.8719	25.1938	37.4306	45.238	24.6694	2.15585e-11	1.33037	up	0.965191	0.0923219	normal	0.206163	0.672352	normal	0.322944	0.861979	normal	0.837663	-0.339174	normal	0.116277	-1.0743	normal	0.815842	0.164265	normal	--	--	--	--	--	--	--	--
Vernicia_fordii_newGene_2010	3.1107e-05	4.34951e-05	19.2799	20.8399	1.60771	5.09882	0.498692	0.147617	16.7666	12.5661	0.00307551	9.21958e-06	6.90391	0.00249725	15.5938	1.92151	11.0211	35.151	12.9291	19.1742	1.8707e-16	5.57603	up	0.847778	-0.561524	normal	--	--	--	0.000139824	2.3315	up	0.775846	-1.18703	normal	0.0409679	-6.1916	normal	0.956737	-0.0526106	normal	--	--	--	--	--	--	--	--
Vernicia_fordii_newGene_21	1.93943	2.64482	2.5198	1.88564	1.41584	1.37976	3.14025	3.25486	6.02096	5.31535	3.74528	3.25785	2.11465	2.78338	2.87481	1.95245	3.45986	4.21468	10.7194	8.43552	3.50411e-06	1.29591	up	0.0420573	1.28416	normal	0.466563	-0.610001	normal	0.822997	0.148704	normal	0.06996	-1.1607	normal	0.414317	-0.777162	normal	0.027582	-0.764756	normal	[H]	Coenzyme transport and metabolism	Molecular Function: ATP binding (GO:0005524);; Molecular Function: acid-amino acid ligase activity (GO:0016881);; Molecular Function: NEDD8 activating enzyme activity (GO:0019781);; Biological Process: protein neddylation (GO:0045116);;	--	--	[O]	Posttranslational modification, protein turnover, chaperones	Reverse transcriptase-like
Vernicia_fordii_newGene_2102	3.4538e-13	0.00559016	2.72779	2.993	0.654445	4.86669e-05	4.52699e-37	0.712902	3.09834	4.48131	0.495578	0.862286	2.21636e-09	0.963536	2.98628	2.21124	4.18179	2.36818	7.84569	3.81905	7.38009e-09	4.56057	up	0.625264	0.778152	normal	--	--	--	2.07621e-05	3.47472	up	0.000205532	-3.77672	down	0.00748438	-4.21629	down	0.645297	-0.434194	normal	--	--	--	--	--	--	--	--
Vernicia_fordii_newGene_2116	0.573838	0.764659	8.06365	7.21629	7.29447	5.84474	10.5235	10.5948	25.5887	24.4876	1.46062	0.881963	3.41828	3.83223	8.67647	9.0334	13.7271	21.1538	10.5195	16.1683	6.80319e-13	1.61868	up	0.831705	-0.28235	normal	0.829836	-0.788001	normal	0.000145807	1.69016	up	0.335208	-0.587509	normal	0.197538	-0.97303	normal	0.00707624	0.929114	normal	--	--	--	--	--	--	--	--
Vernicia_fordii_newGene_2245	8.43911	8.91674	23.9091	22.0773	16.0492	12.4011	14.196	12.7887	22.4892	25.1289	8.4297	12.0144	14.1048	17.7686	23.3208	15.4411	25.6416	26.5462	20.5708	18.3145	6.55375e-29	1.76077	up	0.516982	-0.485072	normal	0.692474	-0.310029	normal	2.37766e-09	1.1803	up	0.240033	-1.06359	normal	3.66605e-06	-1.77443	down	0.133449	0.472244	normal	--	--	Molecular Function: oxidoreductase activity, acting on single donors with incorporation of molecular oxygen, incorporation of two atoms of oxygen (GO:0016702);;	K11159|1.6129e-41|tcc:TCM_005874|Carotenoid cleavage dioxygenase 1 isoform 1; K11159 carotenoid cleavage dioxygenase (A)	--	--	--	--
Vernicia_fordii_newGene_2246	1.67529	2.87674	3.09254	5.13958	2.44698	4.45695	2.84715	3.88332	4.96162	6.04194	3.14913	3.20865	4.23344	3.59815	4.32805	3.42367	3.94253	4.03307	4.07799	2.4182	6.34104e-05	1.1419	up	0.783388	-0.388584	normal	0.533877	-0.52711	normal	0.619505	0.362915	normal	0.622007	-0.428701	normal	0.414835	-0.72986	normal	0.0553648	0.801019	normal	--	--	Molecular Function: oxidoreductase activity, acting on single donors with incorporation of molecular oxygen, incorporation of two atoms of oxygen (GO:0016702);;	K11159|2.43631e-33|rcu:RCOM_0968760|9-cis-epoxycarotenoid dioxygenase, putative; K11159 carotenoid cleavage dioxygenase (A)	--	--	--	Retinal pigment epithelial membrane protein
Vernicia_fordii_newGene_236	0.0512171	0.548265	1.99011e-05	6.86431e-05	8.30545e-06	0.226397	0.22992	3.74326e-05	1.23315	0.310589	0.580799	2.29075e-05	0.259334	0.0894385	1.28935	0.238607	1.32243	0.62578	3.99299	3.04838	0.171671	3.26251	normal	0.0324512	1.81071	normal	1	0.0291479	normal	--	--	--	0.458111	-3.09316	normal	0.0188812	-3.49467	normal	0.000123684	-2.04031	down	--	--	--	--	--	--	--	--
Vernicia_fordii_newGene_238	2.43728	3.71942	1.57973	2.04043	1.17592	1.27232	1.76785	2.6253	7.39778	6.69345	4.90403	2.45816	0.895616	1.37117	3.42512	5.05742	28.283	23.6056	71.7119	60.2754	3.15032e-15	2.4486	up	0.00702839	1.28458	up	0.872661	-0.417387	normal	0.0704214	1.15193	normal	3.09906e-06	-2.32369	down	2.64089e-23	-4.34781	down	2.04505e-30	-3.18303	down	--	--	--	--	--	--	--	--
Vernicia_fordii_newGene_2461	6.52089	6.17303	2.2568	1.94327	9.00102	18.1715	18.1994	8.70147	4.93716	4.95453	8.13971	8.8801	6.43855	3.25913	3.4474	3.14844	3.41664	4.26678	0.896719	1.68279	0.214712	-0.594872	normal	0.147741	-1.7764	normal	0.670819	-0.422848	normal	0.402465	-0.646617	normal	0.186225	1.3025	normal	0.274559	0.970081	normal	0.000204118	2.15319	up	--	--	--	--	--	--	--	--
Vernicia_fordii_newGene_2569	26.2336	43.4261	20.1036	19.4126	10.1797	7.46045	6.51106	9.58971	14.1239	20.6815	24.9815	16.784	1.14467	5.14361	10.0927	5.50348	8.90708	10.1152	1.14892	5.6438	1.30339e-05	2.44581	up	0.0721313	-1.66354	normal	0.688027	0.587463	normal	1.78201e-70	3.68116	up	0.588522	-0.792183	normal	0.0256691	-1.44562	normal	2.93478e-05	2.66498	up	--	--	--	--	--	--	--	--
Vernicia_fordii_newGene_2570	6.41787	7.40494	0.372969	0.316871	7.88904	7.14463	19.5929	14.51	6.89327e-06	0.735268	7.15555	4.76882	1.6837	4.82181	1.07863	0.97793	2.30159e-06	1.21415	0.851927	2.69814	3.54055e-27	-5.39728	down	0.729609	1.47771	normal	0.920181	0.207131	normal	0.0993766	-3.25755	normal	1.19284e-05	2.83048	up	2.8363e-07	4.57579	up	0.304775	-2.2989	normal	--	--	--	--	--	--	--	--
Vernicia_fordii_newGene_2676	6.1289	5.04533	8.64405	6.08255	15.201	12.2983	9.8448	13.6131	5.78765	6.39915	2.36205	2.17365	5.23805	4.70405	3.23894	1.81082	3.62038	2.10298	0.882476	0.482905	0.165974	-0.528242	normal	0.0654589	-2.13255	normal	0.0141942	1.23918	normal	0.0647462	0.823956	normal	8.56031e-08	2.22351	up	0.00525787	1.7262	up	1.19925e-11	3.33132	up	--	--	--	--	--	--	--	F-box domain;; F-box-like
Vernicia_fordii_newGene_2733	0.521397	1.41298	9.3869	7.71772	0.451126	1.30736	0.220555	0.200976	6.39709	11.2196	1.1121	1.39714	0.663313	0.893101	9.75515	3.05773	4.10331	13.243	18.3375	11.2786	9.47663e-05	5.48457	up	0.698989	0.778638	normal	--	--	--	0.000959176	3.16158	up	0.390581	-2.4168	normal	0.134911	-5.38031	normal	0.40751	-0.674438	normal	--	--	--	--	--	--	--	--
Vernicia_fordii_newGene_2774	2.74199	4.65067	11.1625	16.3955	3.65299	5.61246	3.04128	2.79044	5.7019	7.4935	2.72431	0.20987	7.55755	4.33937	4.79047	5.18276	7.07309	2.93234	3.30048	1.36929	1.21241e-06	1.80277	up	0.378277	-1.14457	normal	0.592088	1.30412	normal	0.0105651	1.55092	normal	0.623847	-0.36119	normal	0.227149	-1.20926	normal	0.000384956	1.73906	up	--	--	--	--	--	--	--	--
Vernicia_fordii_newGene_2801	18.2539	25.2168	16.6343	18.1878	8.85531	12.5395	5.62313	6.52694	16.3266	16.1098	36.5709	27.2108	21.7313	18.0006	12.0378	15.6048	34.5744	29.7986	27.9832	25.1566	3.64343e-06	1.29234	up	0.750438	-0.326014	normal	0.483018	-0.553358	normal	0.414243	-0.267871	normal	0.707432	-0.272238	normal	4.21649e-06	-2.30623	down	0.0548013	-0.686845	normal	--	--	Biological Process: anaerobic respiration (GO:0009061);;	--	--	--	--	--
Vernicia_fordii_newGene_290	0.199021	0	11.7295	7.44999	10.1599	13.6533	27.2962	38.568	78.8441	66.3236	0.111008	0.43902	3.91251	1.67303	40.6838	7.00655	20.8617	109.646	48.2602	21.1652	0.000282004	1.05347	up	0.8126	-0.976116	normal	--	--	--	0.024794	1.63986	normal	0.809468	-0.828219	normal	0.752875	-0.955425	normal	0.0254445	1.07367	normal	--	--	--	--	--	--	--	--
Vernicia_fordii_newGene_2930	0	0.229617	0	0.576555	0.0485076	0	0.56475	0.63468	0	0	8.05665	5.2691	3.20201	1.99277	1.85779	3.5054	3.06705	2.88171	12.7715	10.6372	--	--	--	0.0116934	1.76351	normal	1.56479e-07	-5.7653	down	0.000411539	-2.74215	down	5.28171e-09	#NAME?	down	0.00243272	-3.50675	down	2.08565e-36	#NAME?	down	--	--	--	--	--	--	--	--
Vernicia_fordii_newGene_2985	0.531703	1.03537	0.246341	0.277829	0.276567	0.153275	0.156411	0	0.463623	0.447601	0.695551	0.457966	0.0319433	0.0295846	0.175747	0.111093	0.0982243	0.29975	0.22204	0.124961	0.000843092	3.4361	up	--	--	--	0.896073	0.349263	normal	0.00974299	3.61212	up	--	--	--	--	--	--	0.0957608	1.68333	normal	--	--	--	--	--	--	--	--
Vernicia_fordii_newGene_2986	3.86485	4.37279	8.28479	8.81211	2.93864	3.05252	1.84289	2.29224	3.64735	5.19454	5.19693	4.80542	3.90604	2.8185	6.0775	5.77099	6.87032	4.37277	6.66279	6.46008	0.00300474	1.33961	up	0.858865	0.213019	normal	0.743453	-0.266528	normal	5.49029e-11	1.49864	up	0.00185537	-1.09197	down	0.00455435	-1.67557	down	0.128146	-0.547878	normal	--	--	--	--	--	--	--	--
Vernicia_fordii_newGene_3	0.63562	1.02657	2.8803	3.14008	3.13091	2.05364	4.43937	3.30634	3.8392	3.20157	1.20483	1.44107	2.39747	2.03157	2.80995	3.79785	4.20291	3.41377	0.39012	0.882493	0.543291	0.283877	normal	0.0132341	-2.83123	normal	0.745424	-0.721197	normal	0.273129	0.642632	normal	0.513655	-0.518891	normal	0.811979	-0.328623	normal	4.14877e-05	2.78827	up	--	--	--	--	--	--	--	--
Vernicia_fordii_newGene_3010	1.18366	3.20395	1.313	0.973701	0.271565	0.330679	0.260411	1.2337	2.14618	3.00039	0.97514	0.637904	0.199047	1.1498	1.32145	1.29558	0.529519	2.44759	2.04467	1.70434	5.0767e-05	2.60319	up	0.993031	0.0789361	normal	0.65349	1.3947	normal	0.195645	1.32793	normal	0.0361291	-2.62089	normal	0.635453	-1.83774	normal	0.357723	0.685665	normal	--	--	--	--	--	--	--	--
Vernicia_fordii_newGene_3020	0.233892	0.21001	0.129939	0.407974	0.153309	0.363095	0.697831	0.148021	1.24516	1.00144	0.631412	1.03808	0.320153	0.218847	0.272657	0.748091	1.30867	0.890638	7.13516	2.75798	0.000272868	2.43048	up	0.107375	1.74196	normal	0.469735	-1.50765	normal	--	--	--	--	--	--	0.156759	-2.22112	normal	0.0789247	-1.53111	normal	--	--	--	--	--	--	--	--
Vernicia_fordii_newGene_3052	18.3878	23.9554	51.7907	47.3366	31.5098	18.8643	30.0106	34.0526	44.114	46.3598	19.0674	29.2117	24.1334	29.4706	38.4914	26.2687	39.5688	56.7003	56.9523	51.1026	0.000110497	1.00775	up	0.916105	0.153201	normal	0.888483	-0.227205	normal	1.05243e-06	1.37461	up	0.349169	-0.822272	normal	0.0678908	-1.19888	normal	0.398806	-0.343699	normal	--	--	--	--	--	--	--	Eukaryotic protein of unknown function (DUF1764)
Vernicia_fordii_newGene_3143	2.71014	3.32819	4.83323	4.96624	4.50622	3.95712	4.35188	4.72071	9.46539	9.00232	2.79854	2.4635	1.79008	2.02427	3.66939	4.20635	5.02128	5.59391	11.3778	6.23119	8.22583e-11	1.36837	up	0.560325	0.663587	normal	0.877266	0.218469	normal	4.5459e-07	1.58762	up	0.934428	-0.0727063	normal	0.386064	-0.67137	normal	0.970434	0.0338864	normal	--	--	--	--	--	--	--	--
Vernicia_fordii_newGene_3164	0	0.0506908	0.0923093	0.0489105	0	0	0	0	0	0	0	0	0	0.0530293	0.0752356	0	0	0	3.00797	4.1502	--	--	--	0.000637597	Inf	up	--	--	--	--	--	--	--	--	--	--	--	--	1.49626e-06	#NAME?	down	--	--	--	--	--	--	--	--
Vernicia_fordii_newGene_3184	34.7278	56.9126	72.4782	146.224	33.1846	60.9573	26.619	45.8683	66.0192	68.0025	26.6953	62.6929	54.8989	56.9713	76.4189	35.556	60.8139	75.0574	44.972	26.174	2.27968e-28	2.02758	up	0.179848	-1.05484	normal	0.989449	-0.0898158	normal	0.0830184	1.75141	normal	0.507632	-1.05931	normal	0.0084139	-1.91304	down	2.60591e-05	1.16952	up	--	--	--	--	--	--	--	--
Vernicia_fordii_newGene_325	2.89986	6.52896	6.61163	5.07431	1.94367	1.03643	2.40164	1.61974	4.57502	3.36581	2.1264	2.79978	0.0271161	0.617018	0.946718	1.38536	0.686383	1.98242	0	0	0.000438735	1.65475	up	0.00766749	#NAME?	down	0.84454	0.46351	normal	5.40375e-12	4.13532	up	0.49479	0.960552	normal	0.933117	-0.211137	normal	1.77742e-13	Inf	up	--	--	--	--	--	--	--	--
Vernicia_fordii_newGene_3256	8.30623	13.2087	18.9599	15.6624	7.5739	13.5262	5.34802	5.91752	22.3612	24.5391	12.5172	8.12946	5.51913	5.54304	17.7585	13.1073	30.1584	41.6842	31.808	28.9214	5.03875e-35	2.57059	up	0.728144	-0.339061	normal	1	0.00242962	normal	8.75701e-14	1.98704	up	0.210815	-0.86159	normal	0.000245703	-3.15715	down	0.499394	-0.246879	normal	--	--	--	--	--	--	--	--
Vernicia_fordii_newGene_3366	11.3321	12.1383	16.7995	13.9119	19.1062	20.3627	14.9048	12.5395	20.1403	16.0614	12.4149	10.4838	12.9304	12.9505	17.9816	11.2848	18.1811	24.5471	64.8138	66.0558	0.0336233	1.0616	normal	0.00257647	1.41604	up	0.857429	-0.160761	normal	0.0280277	0.487269	normal	1	-0.00461079	normal	0.00320395	-1.35184	down	4.74649e-08	-1.7054	down	[L]	Replication, recombination and repair	--	--	--	--	--	Integrase core domain;; Reverse transcriptase-like;; RNase H;; Putative gypsy type transposon;; zinc-binding in reverse transcriptase;; Reverse transcriptase (RNA-dependent DNA polymerase);; Reverse transcriptase-like
Vernicia_fordii_newGene_3424	0	0	0	0	0.0180009	0	0	0	0.0168333	0	0.878289	0.84151	1.7365	1.07255	0.0917897	0.41268	0.201492	0.252563	0.714342	0.62529	--	--	--	0.431263	1.56542	normal	5.92037e-10	#NAME?	down	7.32144e-09	#NAME?	down	0.145735	-5.38715	normal	--	--	--	5.88092e-06	-6.73549	down	--	--	Molecular Function: nucleic acid binding (GO:0003676);; Biological Process: DNA metabolic process (GO:0006259);;	--	--	--	--	Retrotransposon gag protein
Vernicia_fordii_newGene_3436	5.41604	6.86846	11.2603	14.6608	6.93149	6.84873	10.0855	9.75618	15.2124	14.3728	5.18747	4.38458	6.48389	6.36213	8.83533	7.5687	13.3421	16.5056	8.77035	9.76513	6.46539e-06	1.17134	up	0.753277	-0.398029	normal	0.838391	0.299503	normal	0.000660545	1.11944	up	0.182056	-0.710093	normal	0.223445	-0.952386	normal	0.135814	0.61791	normal	--	--	--	--	--	--	--	--
Vernicia_fordii_newGene_3438	0.737546	0.599038	3.18305	0.388389	0.25373	1.18096	1.10245	0.518347	0.0994525	0.433279	2.10613	3.77294	3.29151	2.47096	3.5394	7.00176	2.99842	9.41848	4.90085	2.90507	--	--	--	0.791211	-0.748192	normal	0.0430052	-2.20808	normal	0.837692	-0.399589	normal	0.00867123	-3.26361	down	0.199196	-3.49207	normal	4.39068e-06	-3.91022	down	--	--	--	--	--	--	--	--
Vernicia_fordii_newGene_3444	0.0173793	0.00966047	0.0682283	0.104789	1.76415	0.67966	4.55019	5.51844	7.0399	7.24802	0.118586	0.0479018	0.104639	0.0999246	0.669464	0.324927	0.494636	2.30956	0.366669	0.421899	0.0121986	0.535913	normal	0.59226	-1.89167	normal	--	--	--	--	--	--	0.482435	1.26251	normal	0.00595197	1.82073	up	8.93341e-25	4.24855	up	--	--	Molecular Function: binding (GO:0005488);;	--	--	--	--	gag-polypeptide of LTR copia-type;; gag-polypeptide of LTR copia-type;; gag-polypeptide of LTR copia-type;; Domain of unknown function (DUF4219)
Vernicia_fordii_newGene_3471	0.62377	0.627776	1.24099	1.28971	0.242419	0.598042	3.75271e-07	5.5782e-06	0.990057	1.28601	0.559993	0.422417	0.290449	0.116507	1.0419	0.158226	1.60567	2.16027	1.58405	1.5083	0.00285556	Inf	up	0.893445	-0.391586	normal	--	--	--	0.00561857	2.90097	up	0.895037	-0.604825	normal	0.00138724	#NAME?	down	0.829926	-0.285756	normal	--	--	--	--	--	--	--	--
Vernicia_fordii_newGene_3591	2.08365	5.28989	7.74938	8.644	4.81718	3.6754	2.51769	4.19809	18.622	16.9348	4.71606	2.47008	3.08368	2.71634	9.51715	4.51786	17.7762	28.3991	35.953	28.1569	1.97637e-13	2.87148	up	0.7394	0.39368	normal	1	0.0135061	normal	0.00187747	1.79606	up	0.512029	-1.00644	normal	0.00329718	-3.29643	down	0.0445029	-0.818391	normal	--	--	--	--	--	--	--	--
Vernicia_fordii_newGene_3595	1.48321	1.14115	11.7854	7.67894	2.18436	3.97952	0.871185	0.432086	10.7372	5.39735	2.13829	2.35432	2.38512	3.45056	6.58034	1.64571	15.2048	7.58209	22.7158	9.42965	0.00171576	4.36208	up	0.887346	0.28196	normal	0.62618	-1.13202	normal	0.00126026	1.6329	up	1	-0.015324	normal	1.53059e-06	-4.89321	down	0.504602	-0.811787	normal	--	--	--	--	--	--	--	--
Vernicia_fordii_newGene_3668	0	0	1.30167	0.957102	3.05848	1.06251	6.27829	1.42289	12.8805	14.1945	0	0.345345	0	0.313423	0.668207	0.00711079	1.47337	1.02018	0	0.211555	0.0192481	1.51104	normal	--	--	--	--	--	--	--	--	--	--	--	--	--	--	--	1.63389e-07	7.02982	up	--	--	--	--	--	--	--	--
Vernicia_fordii_newGene_3677	0.558103	0.64667	0.226458	0.335768	0.409804	0.381596	0.661412	0.759608	1.16281	1.25789	0.66612	0.336788	0.174187	0.210938	0.462217	0.603993	0.251001	0.609919	2.32423	1.86229	0.000388244	1.73875	up	0.034789	2.10309	normal	0.979414	0.154185	normal	0.331144	1.24958	normal	0.361102	-1.07098	normal	0.89972	-0.314938	normal	0.231673	-0.679181	normal	--	--	--	--	--	--	--	--
Vernicia_fordii_newGene_3703	9.46794	11.0409	20.5217	13.9956	13.0272	10.9343	10.4108	8.65015	13.474	18.3514	5.06769	5.51736	4.98985	6.52999	10.0012	11.8351	10.8336	11.6341	12.757	12.6498	0.00143594	1.12028	up	0.980779	0.0677188	normal	0.215755	0.887383	normal	0.00100971	1.83353	up	0.933305	-0.0817721	normal	0.569607	-0.607347	normal	0.368836	0.446272	normal	--	--	--	--	--	--	--	--
Vernicia_fordii_newGene_3762	0.353422	0	4.16844	2.93077	5.73936	5.49249	4.78539	6.11068	8.38621	6.3674	0.37795	0.955486	4.30572	3.19556	6.52152	4.15488	0.469835	9.60372	2.75433	2.35578	0.224339	0.571248	normal	0.830509	-1.25106	normal	--	--	--	0.977807	-0.0404242	normal	0.83079	-0.206667	normal	0.967775	-0.158191	normal	0.00356356	1.66371	up	--	--	--	--	--	--	--	--
Vernicia_fordii_newGene_3777	7.06009	5.92095	15.4285	8.79158	4.89623	5.641	4.5508	4.32858	11.8022	15.3943	9.89676	9.92567	7.16317	7.58448	20.0778	19.5401	30.3907	47.382	32.4466	48.0638	4.92478e-10	2.02943	up	0.98306	0.0423603	normal	0.372411	-0.642465	normal	0.148263	0.970468	normal	2.70923e-10	-2.20037	down	1.74049e-06	-3.53816	down	0.000767424	-1.55009	down	--	--	--	--	--	--	--	--
Vernicia_fordii_newGene_3792	0.197579	0.321713	1.13513	0.494056	1.06589	0.792802	1.23094	1.2605	3.8222	4.52168	0.356453	0.27767	0.212291	0.26551	3.31111	1.30618	1.57319	4.24998	7.35655	3.87329	3.76209e-23	2.41283	up	0.686403	0.769907	normal	0.85581	-0.364612	normal	0.0895284	2.20668	normal	0.381983	-1.71962	normal	0.401669	-1.92875	normal	0.715147	-0.285912	normal	[L]	Replication, recombination and repair	Molecular Function: nucleic acid binding (GO:0003676);; Molecular Function: catalytic activity (GO:0003824);; Biological Process: DNA metabolic process (GO:0006259);; Molecular Function: metal ion binding (GO:0046872);;	--	--	--	--	gag-polypeptide of LTR copia-type;; gag-polypeptide of LTR copia-type;; Reverse transcriptase (RNA-dependent DNA polymerase)
Vernicia_fordii_newGene_3933	2.3577	1.86458	4.01021	1.99408	4.48977	5.0034	5.60275	3.52235	7.02834	7.62484	0.0407016	0.0768312	0.0193238	0.0368509	0	0.0309853	0	0.0442988	0.0391591	0	0.00773878	0.817076	normal	--	--	--	1.5156e-12	5.43204	up	2.85933e-07	8.22847	up	7.03271e-32	8.8616	up	3.13858e-11	8.74477	up	1.77435e-37	9.582	up	--	--	Molecular Function: binding (GO:0005488);; Cellular Component: plastid (GO:0009536);;	--	--	--	--	zinc-binding in reverse transcriptase;; Reverse transcriptase-like
Vernicia_fordii_newGene_3960	13.7646	18.3034	25.1648	36.2381	15.8736	16.4678	9.95096	9.45839	15.4206	17.8462	17.9351	19.7492	20.4921	21.9723	23.1951	12.1154	18.7124	20.1862	15.8834	13.5752	0.000416064	1.0472	up	0.719491	-0.455228	normal	0.791868	-0.26249	normal	0.161059	0.656483	normal	0.868161	-0.220253	normal	0.148668	-1.14395	normal	0.483807	0.35939	normal	--	--	--	--	--	--	--	--
Vernicia_fordii_newGene_3986	8.12611	7.72148	12.0672	11.1428	11.5283	9.70045	10.5913	9.07815	19.7176	16.6994	5.99629	5.85868	8.6458	8.37477	11.1155	14.3329	15.5592	15.7989	19.7023	22.1394	2.59369e-07	1.05856	up	0.76938	0.30942	normal	0.791999	0.281014	normal	0.108654	0.50385	normal	0.122814	-0.6349	normal	0.224849	-0.788581	normal	0.944056	-0.0383241	normal	[K]	Transcription	--	K12627|3.16198e-44|tcc:TCM_030971|Small nuclear ribonucleoprotein family protein isoform 1; K12627 U6 snRNA-associated Sm-like protein LSm8 (A)	RNA degradation (ko03018);; Spliceosome (ko03040)	[A]	RNA processing and modification	LSM domain
Vernicia_fordii_newGene_4096	2.28034	4.20577	3.59805	4.39522	2.21495	2.45929	3.71798	4.10016	10.629	12.0119	4.17061	2.74285	2.99305	2.13099	3.71823	4.04173	8.41792	11.8933	27.5892	12.9037	9.78413e-09	1.9845	up	0.533405	0.967875	normal	1	-0.0248178	normal	0.0528722	1.18698	normal	0.300207	-0.853361	normal	0.0266351	-1.89635	normal	0.368232	-0.879474	normal	--	--	--	--	--	--	--	--
Vernicia_fordii_newGene_4139	0.391249	0.516779	1.31816	1.09075	2.31345	2.79931	2.62541	1.47058	4.67904	3.41634	0.228993	0.240697	0.550537	0.860242	2.67684	2.47447	0.208546	3.97304	4.38176	2.71573	0.00908226	1.23096	up	0.87514	0.554258	normal	--	--	--	0.282622	1.07654	normal	0.766182	-0.323382	normal	0.91349	-0.432055	normal	0.76235	0.244599	normal	--	--	--	--	--	--	--	--
Vernicia_fordii_newGene_4142	7.64148	10.3707	14.1824	12.5832	7.51723	6.99187	7.89043	9.16177	15.0622	13.8296	8.51875	10.9739	9.31091	8.66732	10.6618	7.98961	13.0194	13.7455	13.4046	16.2242	6.94034e-07	1.34459	up	0.954478	0.102072	normal	0.896073	-0.192944	normal	0.0024995	0.986749	normal	0.153127	-0.765414	normal	0.104675	-1.21734	normal	0.96971	0.0261269	normal	--	--	--	--	--	--	--	--
Vernicia_fordii_newGene_4149	8.23861e-17	0.0605997	0.18339	0.160839	0.0368206	2.78334e-13	0.0907684	0.0232635	5.71383e-09	0.0195272	0.259629	0.166515	1.51569e-07	0.0226906	2.89287e-06	0.0203339	0.0896376	5.97285e-06	0.803102	1.0482	--	--	--	0.13285	4.37092	normal	--	--	--	--	--	--	--	--	--	--	--	--	0.00184336	#NAME?	down	--	--	--	--	--	--	--	--
Vernicia_fordii_newGene_4165	0	0	0.316028	0.212258	0.311299	0.175156	0.669933	1.01499	7.92623	8.13578	0	0	0.221451	0	0.334991	0	0.218041	0.546539	0.252474	0.161826	0.00103136	3.19071	up	--	--	--	--	--	--	--	--	--	--	--	--	--	--	--	3.82035e-05	5.68012	up	--	--	--	--	--	--	--	--
Vernicia_fordii_newGene_4304	1.13924	1.09199	44.3704	5.28732	18.7423	12.4299	3.16996	8.45705	18.1532	11.1667	2.1211	4.12999	2.61814	16.1891	46.4485	30.4783	19.1235	48.5992	42.129	27.7822	0.00106819	2.64949	up	0.87871	0.440322	normal	0.164567	-1.60925	normal	0.510767	2.16988	normal	0.166835	-1.88706	normal	0.28067	-2.96937	normal	0.491564	-0.760934	normal	--	--	--	--	--	--	--	Conserved phage C-terminus (Phg_2220_C)
Vernicia_fordii_newGene_4446	5.54564e-06	3.7575e-07	0.00282723	2.76647e-05	6.14103e-06	3.57976e-05	1.42191e-05	0.000314762	0.00310653	0.00194506	7.35201e-06	7.25014e-06	6.25545e-06	0.173111	1.69018	0.000167008	0.000134612	0.332834	1.33337	3.80176	--	--	--	0.105654	4.08988	normal	--	--	--	--	--	--	0.505681	#NAME?	normal	--	--	--	0.00476078	#NAME?	down	--	--	Cellular Component: mitochondrion (GO:0005739);; Biological Process: phosphatidylinositol biosynthetic process (GO:0006661);; Biological Process: response to oxidative stress (GO:0006979);;	--	--	--	--	--
Vernicia_fordii_newGene_445	0.746895	0.815699	0.494727	0.295084	0.728026	0.804376	0.674049	0.355711	0.531739	0.345133	0.216807	0.526494	0.507615	0.323045	0.11888	0.0127649	0	0	0	0.409716	0.995688	0.0245696	normal	0.495	Inf	normal	0.277195	1.05753	normal	0.998797	0.0272243	normal	7.61396e-06	3.50531	up	0.00584326	Inf	up	0.472716	1.10326	normal	--	--	--	--	--	--	--	zinc-binding in reverse transcriptase;; Reverse transcriptase (RNA-dependent DNA polymerase);; Reverse transcriptase-like
Vernicia_fordii_newGene_4535	3.19514	3.81995	1.9869	2.16958	1.73024	1.8443	1.09604	1.11678	1.93771	2.169	2.98906	2.37614	1.16849	1.72767	1.83285	1.36816	1.88982	1.78988	2.35349	1.55406	7.11486e-06	1.65791	up	0.95884	-0.122786	normal	0.790251	0.295429	normal	0.00822364	1.12086	up	0.711175	-0.314089	normal	0.137726	-1.47444	normal	0.622174	0.306928	normal	--	--	Biological Process: syncytium formation (GO:0006949);;	--	--	--	--	--
Vernicia_fordii_newGene_4538	0.487752	0.834589	3.75952	2.43681	5.20051	2.48344	2.98674	2.43571	5.53592	8.01238	0.375411	1.13822	1.19578	1.48989	2.57444	3.36241	2.71503	2.88655	1.08192	1.18718	0.144643	1.07804	normal	--	--	--	--	--	--	0.417184	0.995888	normal	0.655971	0.643294	normal	--	--	--	0.00858931	2.72241	up	--	--	--	--	--	--	--	--
Vernicia_fordii_newGene_4549	0	5.83761e-08	1.60713e-08	0	0.0380591	0	0.309298	0.260176	1.16938	1.54298	0	0.0201318	0	0	0.0902895	0.154461	0.743355	0.479158	2.69447	1.21824	0.00070629	2.89275	up	0.333748	1.61725	normal	--	--	--	--	--	--	--	--	--	--	--	--	0.804731	-0.267036	normal	--	--	--	--	--	--	--	--
Vernicia_fordii_newGene_4574	7.64732	14.4401	14.6352	15.0259	5.66662	4.61351	2.86015	5.13755	17.7241	29.4147	4.81622	3.46509	0.87902	2.02587	9.39153	9.98948	11.5588	13.3669	0.120305	5.45516	0.00120342	2.45821	up	0.0250016	-2.1759	normal	0.294923	1.38599	normal	8.9129e-15	3.25248	up	0.205545	-0.786536	normal	0.083853	-1.59231	normal	0.000603747	3.04351	up	--	--	Cellular Component: plasma membrane (GO:0005886);; Biological Process: protein targeting to membrane (GO:0006612);; Biological Process: positive regulation of flavonoid biosynthetic process (GO:0009963);; Biological Process: regulation of plant-type hypersensitive response (GO:0010363);;	--	--	--	--	Cysteine-rich TM module stress tolerance
Vernicia_fordii_newGene_4735	1.65588	3.41383	5.00664	6.14132	0.0767509	0.296266	0.834893	0.887913	6.97153	13.0649	1.61853	1.01373	0	0.527252	2.9757	0.531235	0.852423	5.1746	0.3305	0	0.00135574	3.48462	up	--	--	--	0.86693	0.840176	normal	8.31645e-05	4.61333	up	--	--	--	--	--	--	3.67039e-05	5.51813	up	--	--	--	--	--	--	--	--
Vernicia_fordii_newGene_4777	20.2175	17.9478	61.8739	76.3852	17.6165	18.3553	17.9427	26.1888	21.9952	21.56	2.95733	6.33454	16.2707	21.3215	52.3878	62.0539	31.8229	29.8609	0	0	0.460437	-0.396875	normal	1.34046e-07	#NAME?	down	0.00314179	2.09905	up	5.34189e-05	1.50662	up	0.00991614	-1.2085	down	0.954095	-0.0949699	normal	6.62406e-10	Inf	up	--	--	--	--	--	--	--	--
Vernicia_fordii_newGene_4807	0.704481	0.439475	1.97868	2.6865	1.70974	1.34045	1.45563	1.16104	3.77999	2.42528	0.384426	0.630114	0.43537	0.630892	1.50014	0.690226	1.5817	2.88883	0	0.117066	0.000638203	2.11738	up	0.0102274	-5.47307	normal	--	--	--	0.000148482	2.76434	up	0.997084	-0.0494478	normal	0.317106	-1.67558	normal	2.17586e-09	5.91672	up	[L]	Replication, recombination and repair	Molecular Function: helicase activity (GO:0004386);; Biological Process: DNA metabolic process (GO:0006259);; Cellular Component: plastid (GO:0009536);; Cellular Component: cytoplasmic membrane-bounded vesicle (GO:0016023);; Biological Process: single-organism cellular process (GO:0044763);;	--	--	--	--	Helicase
Vernicia_fordii_newGene_4833	3.14774	4.08207	5.87629	7.05419	5.2601	5.86264	4.54596	4.92393	6.5999	7.62223	2.87916	3.8337	5.00301	5.43728	6.05611	3.17064	4.71273	7.63331	1.75902	2.65503	0.0610873	0.72207	normal	0.245211	-1.42893	normal	0.997219	0.0447948	normal	0.363656	0.435172	normal	0.965245	0.0714224	normal	0.643335	-0.571416	normal	0.00606781	1.58051	up	--	--	--	--	--	--	--	--
Vernicia_fordii_newGene_4919	0.197502	0.0519891	0.0619437	0.0224064	0.198479	0.18016	0.146076	0.574933	0.540153	0.677689	0.280131	0.04061	0.0140228	0.107034	0.217043	0.402845	0.021972	0.211583	0.0511981	0.068847	0.208588	1.13689	normal	--	--	--	--	--	--	--	--	--	--	--	--	--	--	--	0.00577675	3.60677	up	[S]	Function unknown	--	--	--	--	--	Leucine Rich repeats (2 copies);; Leucine rich repeat;; Leucine Rich Repeat;; Leucine rich repeat
Vernicia_fordii_newGene_4958	1.10341	1.56581	3.34875	4.17281	2.09784	2.34465	2.82124	2.39269	3.58332	4.47547	1.32863	2.23463	2.88009	1.71701	4.26911	3.08717	4.98955	4.7666	3.77439	3.1949	0.000226923	1.67021	up	0.754964	-0.542151	normal	0.840837	-0.56383	normal	0.00149682	1.6706	up	0.0224286	-1.52706	normal	0.079687	-1.82669	normal	0.584747	0.386657	normal	--	--	--	--	--	--	--	--
Vernicia_fordii_newGene_4965	1.988	1.92786	5.56587e-26	1.20191e-16	1.77698	6.03213	7.8404	2.04856	1.04308e-14	7.91426e-31	2.61033	2.37171	2.88055	2.7913	1.54797e-14	2.1337e-06	3.06296e-07	2.56575e-24	2.61567e-31	2.21029e-07	0.00585257	#NAME?	down	--	--	--	0.890051	-0.34876	normal	5.82791e-09	#NAME?	down	0.0139778	Inf	normal	0.0204939	Inf	normal	--	--	--	--	--	--	--	--	--	--	--
Vernicia_fordii_newGene_4995	1.44658	0.980614	2.77737	2.72311	2.51012	1.59217	2.57349	3.99777	6.41518	5.03035	0.402589	1.19951	0.931772	0.4639	2.20023	1.74645	3.71938	2.6981	1.55887	2.47001	0.088357	0.752279	normal	0.736673	-0.720671	normal	0.832646	0.580487	normal	0.00534434	1.92166	up	0.974268	0.0702711	normal	0.958196	0.102216	normal	0.00959208	1.5765	up	--	--	--	--	--	--	--	--
Vernicia_fordii_newGene_5094	1.23758	1.49274	1.0375	1.03161	1.10453	2.13911	1.8837	1.25998	3.48306	2.6857	0.804156	0.968633	1.52394	2.27367	1.49396	0.954222	2.40709	2.11475	1.97669	2.78674	0.00807911	1.20919	up	0.960391	0.15233	normal	0.878805	0.507495	normal	0.794658	-0.300123	normal	0.906264	-0.219403	normal	0.716649	-0.591233	normal	0.512721	0.466823	normal	--	--	Molecular Function: binding (GO:0005488);;	--	--	--	--	Protein of unknown function (DUF 659)
Vernicia_fordii_newGene_5229	1.26249	1.49144	6.11507	2.72481	10.0551	4.96002	4.16208	6.2226	7.50489	4.63825	0.00709563	0.064398	0.0296991	0.0213276	0.226994	0.154374	0.625277	1.32056	0.539799	0.1181	0.586045	0.318425	normal	0.181393	-2.09325	normal	1.77081e-16	6.4237	up	4.84646e-12	7.37176	up	0.000162435	5.53917	up	9.79778e-05	2.80849	up	2.74572e-12	5.21993	up	--	--	--	--	--	--	--	--
Vernicia_fordii_newGene_5252	0.131386	0.000203808	0.261233	0.0335133	0.167403	0.146886	0.275668	0.557823	0.984481	1.11714	0.0450023	1.51997e-08	0.000464111	1.50951e-13	0.601636	0.00485873	0.222505	0.365368	0.371191	0.697731	0.00444859	2.35484	up	0.855249	0.748581	normal	--	--	--	--	--	--	0.779969	-1.80568	normal	--	--	--	0.236839	1.10348	normal	--	--	--	K03327|9.64282e-26|rcu:RCOM_0904920|multidrug resistance pump, putative; K03327 multidrug resistance protein, MATE family (A)	--	--	--	--
Vernicia_fordii_newGene_5254	1.17154	1.53966	0.969907	0.926137	0.597381	0.373401	0.231811	0.249908	0.981586	2.50726	0.85872	0.831397	0.654109	0.593388	1.34436	0.70941	4.42263	1.50687	6.10781	6.72589	0.0715254	2.66567	normal	0.294055	1.14567	normal	0.609401	0.766891	normal	0.842942	0.268185	normal	0.632838	-0.758655	normal	0.147583	-3.38464	normal	0.000291194	-1.86296	down	--	--	--	--	--	--	--	--
Vernicia_fordii_newGene_5331	0.000126368	0.388101	0.384132	0.240331	1.82716	0.0814801	0.862477	1.31089	0.00247303	0.0011202	0.222815	4.4825e-05	0.191748	0.0001614	0.293722	0.382054	0.949586	0.381497	0.499288	0.637309	6.84815e-11	#NAME?	down	0.949718	-0.225198	normal	0.959261	0.833614	normal	0.147663	1.81761	normal	0.779637	1.41815	normal	0.763228	0.491472	normal	4.68437e-05	#NAME?	down	--	--	Molecular Function: translation initiation factor activity (GO:0003743);; Biological Process: translational initiation (GO:0006413);;	K11593|0|rcu:RCOM_1374140|eukaryotic translation initiation factor 2c, putative; K11593 eukaryotic translation initiation factor 2C (A)	--	[J]	Translation, ribosomal structure and biogenesis	Piwi domain;; PAZ domain;; Domain of unknown function (DUF1785)
Vernicia_fordii_newGene_5332	0	0.0611782	4.58232e-07	0.0192886	0	0	3.95868e-16	0	0	0	0.871688	0.762962	6.68557e-19	6.40446e-52	0.170698	2.24587e-23	0	0	0.764627	1.03793	--	--	--	0.011281	Inf	normal	0.0105602	-5.52688	normal	--	--	--	--	--	--	--	--	--	0.00028709	#NAME?	down	--	--	--	--	--	--	--	--
Vernicia_fordii_newGene_5358	0.413289	0.626596	0.265712	1.4429	2.26486	1.41695	2.55756	2.74621	6.45886	6.08209	0.466641	0.892857	0.504212	0.906626	1.44379	1.74793	1.28005	5.14502	7.40004	5.4104	2.30181e-06	1.70141	up	0.735189	0.733937	normal	--	--	--	0.767432	0.612077	normal	0.824346	-0.329678	normal	0.788541	-0.792938	normal	0.792575	0.174418	normal	--	--	--	--	--	--	--	--
Vernicia_fordii_newGene_5378	0	0.215086	0.0852197	0.0876473	0	1.27644	0.236287	0.619679	0.260938	0.777078	2.59434	1.30862	2.04423	3.14647	6.27744	4.30585	4.06956	12.8196	12.8943	7.03455	--	--	--	0.974441	0.133892	normal	--	--	--	0.00661889	#NAME?	down	0.00291076	-3.32874	down	0.121596	-4.82561	normal	2.92908e-05	-4.28852	down	--	--	--	--	--	--	--	--
Vernicia_fordii_newGene_5459	0.374143	1.02002	4.37462	2.82694	1.44274	1.12957	0.00031505	0.486265	3.58448	6.60245	0.822352	0.72189	0.92234	1.9209	3.14317	3.32446	2.47526	3.96321	5.8777	9.58466	3.47314e-06	4.33857	up	0.359807	1.30729	normal	0.973311	-0.258508	normal	0.703862	0.385928	normal	0.803838	-0.340734	normal	0.104209	-3.74428	normal	0.301821	-0.712928	normal	--	--	--	--	--	--	--	--
Vernicia_fordii_newGene_547	2.31659	3.73055	3.84012	4.79235	2.65414	0.71285	0.276488	0.584193	2.68739	4.48544	0.753331	0.282582	0.0912269	0.519241	1.279	0.994121	0.951434	1.44581	2.65414	5.33685	2.65788e-05	3.86296	up	0.308802	1.68815	normal	0.0494305	2.45534	normal	6.42568e-08	4.27599	up	0.872264	0.462531	normal	--	--	--	0.836415	-0.206114	normal	--	--	--	--	--	--	--	--
Vernicia_fordii_newGene_5500	6.54564e-06	0.0673327	1.11486	0.620441	6.69722e-05	0.165448	0.536755	0.534735	3.5026	1.67589	0.000111671	1.98907e-05	4.33068e-05	2.23251e-05	2.78325	0.725196	5.43948	8.94781	1.16988	4.36295	0.0540033	2.37313	normal	0.320099	-1.37757	normal	--	--	--	--	--	--	0.204129	-4.60569	normal	0.00110502	-3.84743	down	0.973589	-0.0951563	normal	--	--	--	--	--	--	--	--
Vernicia_fordii_newGene_5525	4.18909	3.2808	0.781844	1.21732	6.83307	7.61829	10.8547	7.42584	1.46449	1.90301	3.95718	3.0783	2.98081	4.26244	0.522892	1.30367	2.50501	0.000104051	0.364564	3.5228	4.28578e-05	-1.55094	down	0.932622	0.619162	normal	1	0.0324674	normal	0.0727222	-1.15917	normal	8.40923e-06	2.33164	up	0.0244613	2.093	normal	0.983422	-0.0736087	normal	--	--	--	--	--	--	--	--
Vernicia_fordii_newGene_5528	5.90823	5.32726	4.38048	6.87984	5.22925	8.05125	3.45025	4.99093	4.16755	7.35181	0	0	0	0.0703899	0	0	0	0	0	0	0.30087	0.776526	normal	--	--	--	6.95627e-09	Inf	up	2.44908e-10	Inf	up	6.3757e-11	Inf	up	0.010261	Inf	normal	1.55045e-07	Inf	up	--	--	--	--	--	--	--	--
Vernicia_fordii_newGene_5564	14.1682	24.3725	4.66162	3.7023	3.21458	3.96264	6.65785	9.50734	23.4304	29.9433	11.7382	5.97445	0.542198	1.3156	3.41914	6.22216	10.0767	6.74314	0.975341	13.473	5.48528e-09	1.67727	up	0.975488	-0.174561	normal	0.34266	1.14608	normal	0.00938286	2.02785	up	0.747704	-0.366783	normal	0.966489	-0.0761157	normal	0.0202283	1.77787	normal	--	--	--	--	--	--	--	--
Vernicia_fordii_newGene_5609	0.884194	1.10777	1.39994	1.76819	1.66294	1.74183	0.99521	0.967455	2.87745	3.23489	0.996899	0.597782	0.729712	1.09325	1.40115	1.97509	1.0252	3.11913	3.17838	1.82252	1.01666e-05	1.61186	up	0.934693	0.244405	normal	0.894166	0.286627	normal	0.280873	0.620577	normal	0.946787	0.0819571	normal	0.578132	-0.995078	normal	0.580641	0.372375	normal	--	--	--	--	--	--	--	Plant mobile domain
Vernicia_fordii_newGene_5615	1.88274	2.36242	2.68026	2.18029	4.53224	4.80041	4.63447	4.9712	11.8542	12.9914	0.471328	0.584884	0.713803	0.49715	1.28437	0.679899	1.37102	2.06857	0.205566	0.478316	8.05532e-10	1.81125	up	0.40151	-2.0762	normal	0.175171	1.927	normal	0.00513168	2.18242	up	0.00373494	1.95967	up	0.454028	1.05777	normal	2.66814e-19	4.94636	up	--	--	--	--	--	--	--	--
Vernicia_fordii_newGene_5645	2.42992	1.74566	5.84341	5.65496	6.15817	5.85056	4.5075	3.98818	7.93202	7.39526	2.63144	2.82305	5.51948	5.46793	5.52306	3.31267	6.9134	6.47764	21.4305	22.0727	0.0137225	0.681786	normal	0.001043	1.67795	up	0.744961	-0.391489	normal	0.735644	-0.147533	normal	0.214939	0.610814	normal	0.569739	-0.524365	normal	2.73073e-07	-1.51926	down	--	--	--	--	--	--	--	--
Vernicia_fordii_newGene_5653	0	0.249996	0	0.816219	0	1.74418	0.310595	0.0913299	0.0380252	0	4.77275	0.953055	3.24221	4.6617	4.72512	1.94132	0.0475313	3.29976	1.88932	1.9781	--	--	--	0.957633	0.279647	normal	0.30827	-4.64421	normal	3.59453e-09	-3.21241	down	0.314223	-1.92718	normal	0.626111	-3.18883	normal	2.74301e-06	-6.80108	down	--	--	--	--	--	--	--	--
Vernicia_fordii_newGene_5655	0.783498	0.513353	1.41028	1.54876	0.73575	0.733364	0.592938	0.796065	1.78272	2.83833	0.789242	0.696851	0.798285	0.604344	1.10129	1.01038	2.02189	2.50771	2.89864	2.02973	0.00346367	1.89749	up	0.995696	0.0423967	normal	0.959962	-0.23371	normal	0.0851732	1.18746	normal	0.667686	-0.55969	normal	0.113707	-1.94273	normal	0.929629	-0.0872288	normal	--	--	Molecular Function: protein serine/threonine kinase activity (GO:0004674);; Biological Process: cellular process (GO:0009987);;	K02214|1.89724e-21|rcu:RCOM_0192870|cell division control protein, putative (EC:2.7.11.23); K02214 cell division control protein 7 [EC:2.7.11.1] (A)	--	--	--	--
Vernicia_fordii_newGene_5754	1.05629	1.65295	7.72196	6.41058	1.9468	1.56725	0.982869	0.716428	8.02125	6.92761	0.435824	0.807762	1.51223	1.34959	3.03004	1.43324	5.78355	6.7843	6.31363	4.02906	1.58016e-08	3.82447	up	0.87245	-0.402686	normal	--	--	--	0.000106051	2.60174	up	0.748128	-0.667339	normal	0.0219156	-3.46013	normal	0.299383	0.767846	normal	--	--	--	--	--	--	--	--
Vernicia_fordii_newGene_5900	0.453689	0.50042	0.237164	0.112705	0.0783681	0	0	0	0	0.0881049	0.238016	0.413595	0	0.0507232	0.0566582	0.272877	0.44569	0.0913158	1.67765	4.5173	--	--	--	0.116879	3.70564	normal	--	--	--	--	--	--	--	--	--	--	--	--	0.00578738	-6.87153	down	--	--	--	--	--	--	--	--
Vernicia_fordii_newGene_5917	0.246235	0.060755	0.678804	0.623209	0.448732	0.798454	0.280888	0.123505	1.41516	0.921018	0.0577697	0.111973	0.227043	0.0305246	0.174968	0.501146	0.533105	0.876967	1.74006	1.0604	0.00700665	3.33082	up	0.76777	0.81821	normal	--	--	--	0.0598636	2.95201	normal	--	--	--	--	--	--	0.994419	-0.0303392	normal	--	--	--	--	--	--	--	--
Vernicia_fordii_newGene_5918	0.00214141	0.0111989	0.493713	0.242627	0.248647	0.646725	0.00902818	0.156096	1.45012	0.644014	0.0380693	0.0293901	0.0135318	0.0930158	0.491075	0.132102	1.00737	1.85105	3.71708	9.1299	0.00509639	3.79839	up	0.273607	2.06474	normal	--	--	--	0.0353888	2.82374	normal	0.844456	0.517866	normal	0.00193817	-4.30731	down	0.0850173	-2.57346	normal	--	--	--	--	--	--	--	Retrotransposon gag protein
Vernicia_fordii_newGene_5984	104.25	47.8699	206.065	92.3893	119.847	24.7832	38.4787	36.9101	13.5865	10.4021	118.024	131.223	139.493	183.665	139.777	140.912	283.896	53.6105	133.348	97.6641	3.71228e-16	-1.4316	down	0.87256	-0.565986	normal	0.37895	-0.737425	normal	1	0.0015105	normal	0.324742	-1.07359	normal	0.467889	-2.313	normal	9.44287e-17	-3.17677	down	--	--	--	--	--	--	--	--
Vernicia_fordii_newGene_5986	0.0489928	0.0519108	0.145958	0.0425913	0.151246	0.0871615	7.43671e-14	0.737966	5.83738	6.74677	0	0	0	0.0746226	0.493825	0.0824241	3.38781	1.52774	37.2893	19.9899	8.18072e-20	4.89456	up	0.000752451	3.46031	up	--	--	--	--	--	--	--	--	--	0.0597573	-3.38306	normal	0.0153286	-1.94887	normal	--	--	--	--	--	--	--	--
Vernicia_fordii_newGene_5987	0.942434	0.848157	1.76979	1.27391	0.59329	0.979497	0.961374	2.03026	3.86275	2.91617	1.2977	1.1765	0.474054	1.22551	1.88226	1.79736	3.28081	2.95926	29.1528	17.7106	0.000774572	1.67867	up	0.0001568	2.74321	up	0.93854	-0.324807	normal	0.294346	0.966471	normal	0.115363	-1.56051	normal	0.196767	-1.61536	normal	7.06239e-05	-2.67937	down	--	--	Cellular Component: mitochondrion (GO:0005739);; Cellular Component: chloroplast thylakoid membrane (GO:0009535);;	--	--	--	--	--
Vernicia_fordii_newGene_5999	4.97292	4.35133	4.26344	4.13651	4.9032	4.90447	4.63919	4.15493	2.66606	3.65775	4.17277	4.22496	4.63387	5.06248	3.33413	2.69113	2.07393	2.68613	0.874887	0.791951	0.828995	-0.100765	normal	0.223831	-1.63378	normal	0.947611	0.125373	normal	1	-0.00234428	normal	0.394604	0.524152	normal	0.690406	0.483065	normal	0.000859091	2.01686	up	--	--	--	--	--	--	--	--
Vernicia_fordii_newGene_6109	10.8055	19.9491	9.32294	6.95757	7.64881	5.05457	6.58557	5.77942	13.6306	12.663	2.67046	4.07867	1.47038	2.06932	3.97392	2.61469	2.2759	6.12692	1.97199	2.13181	4.17872e-06	1.48769	up	0.656185	-1.28153	normal	0.131842	1.95654	normal	8.50247e-08	2.61255	up	0.682804	0.399298	normal	0.929983	-0.193937	normal	3.68261e-07	2.57592	up	--	--	--	--	--	--	--	--
Vernicia_fordii_newGene_6128	1.64694	1.83132	5.17891	5.10542	2.63743	3.07996	2.76823	2.6222	9.0656	8.83898	2.05823	1.94003	1.96664	1.4751	5.37443	4.75005	5.70601	7.81842	10.0919	8.46006	3.20977e-17	1.95402	up	0.689918	0.39829	normal	0.915953	-0.206038	normal	8.85731e-08	1.75246	up	0.0316206	-0.945403	normal	0.022693	-1.61172	normal	0.914326	-0.0552665	normal	--	--	--	--	--	--	--	--
Vernicia_fordii_newGene_6138	4.56518	3.67073	11.6259	9.53918	17.0998	12.8874	16.0562	12.5594	14.2378	11.6427	4.16859	4.33124	7.04728	6.29674	9.33997	13.1775	3.4078	14.5927	6.22327	5.20124	0.694191	-0.125081	normal	0.819709	-0.687612	normal	0.996133	-0.0400015	normal	0.0703934	0.646068	normal	0.624492	0.334138	normal	0.62599	0.664358	normal	0.00523169	1.22724	up	[O]	Posttranslational modification, protein turnover, chaperones	Cellular Component: nucleolus (GO:0005730);; Cellular Component: mitochondrion (GO:0005739);; Cellular Component: vacuole (GO:0005773);; Cellular Component: plasma membrane (GO:0005886);; Biological Process: mitochondrion organization (GO:0007005);; Cellular Component: plant-type cell wall (GO:0009505);; Cellular Component: chloroplast (GO:0009507);; Biological Process: response to salt stress (G…	K17080|1.05517e-22|rcu:RCOM_1679310|prohibitin, putative; K17080 prohibitin 1 (A)	--	[O]	Posttranslational modification, protein turnover, chaperones	--
Vernicia_fordii_newGene_6158	28.3398	23.6724	58.6075	60.5185	24.1765	25.4509	27.5189	25.9407	80.6797	77.7687	28.7716	44.7868	25.7974	34.4187	68.3168	50.2654	70.2656	75.1239	122.108	75.3074	1.38209e-17	1.74528	up	0.691617	0.363429	normal	0.479975	-0.52863	normal	4.83063e-06	1.18829	up	0.000784526	-1.40435	down	0.0010026	-1.67583	down	0.593623	-0.293276	normal	--	--	--	--	--	--	--	--
Vernicia_fordii_newGene_6174	3.95897	3.69113	3.15394	3.2944	1.40011	2.11363	0.325404	0.8137	0.760962	1.751	4.33438	4.73975	2.63415	2.32257	3.02905	1.63664	2.72992	2.51629	7.0601	7.41614	0.170874	1.73957	normal	0.101226	1.37557	normal	0.766495	-0.337222	normal	0.16142	0.682534	normal	0.649272	-0.588125	normal	0.0153314	-2.73635	normal	2.01343e-07	-2.37183	down	--	--	Molecular Function: phosphoprotein phosphatase activity (GO:0004721);; Biological Process: defense response (GO:0006952);; Molecular Function: ADP binding (GO:0043531);;	--	--	--	--	NB-ARC domain
Vernicia_fordii_newGene_6207	0.452143	1.06681	1.71304	1.52388	2.23463	3.74847	2.02325	2.21758	3.63242	3.27552	1.31465	1.10958	0.831851	0.555234	1.69009	1.05918	2.74629	4.19666	0.424229	1.19797	0.00424343	1.1964	up	0.0699158	-2.07973	normal	0.743453	-0.760721	normal	0.0169183	1.72408	normal	0.409284	0.809729	normal	0.318373	-1.14541	normal	0.000615486	2.13188	up	--	--	--	--	--	--	--	--
Vernicia_fordii_newGene_6232	0	0.44057	2.02479	5.75654	4.70835	5.21054	6.44508	17.3802	51.0428	34.1244	0.284111	1.92549	0.916155	1.48766	17.819	7.2476	12.3964	56.3487	75.4981	66.5052	0.00211128	2.16407	up	0.555458	0.873212	normal	--	--	--	0.314961	1.99389	normal	0.396871	-1.5604	normal	0.561422	-1.88915	normal	0.121722	-0.59866	normal	--	--	--	--	--	--	--	--
Vernicia_fordii_newGene_6274	6.41077	4.21805	7.90735	6.7105	11.0226	10.378	19.7592	14.3945	8.07926	6.47554	7.02425	8.55158	14.4993	13.2502	5.58549	9.15083	3.00045	4.23866	8.21686	9.70142	0.0347152	-0.820517	normal	0.239148	1.24923	normal	0.47882	-0.599795	normal	0.038252	-0.715625	normal	0.696116	0.276821	normal	0.00955183	1.84496	up	0.719542	-0.223637	normal	--	--	--	--	--	--	--	--
Vernicia_fordii_newGene_6329	0	0.527161	0	1.93195	0	1.48639	2.39373	0	4.02806	2.04996	1.03703	2.39149	2.54198	1.59386	2.99493	1.59029	5.20928	5.22336	0.403621	0	--	--	--	0.00135236	-5.46088	down	--	--	--	0.927691	-0.308385	normal	0.0414703	-3.03988	normal	0.080344	-2.62036	normal	--	--	--	--	--	Biological Process: cell wall macromolecule catabolic process (GO:0016998);;	--	--	--	--	--
Vernicia_fordii_newGene_6356	4.78085	5.61927	4.74934	4.19614	3.76877	4.99022	2.06598	1.96535	1.41082	1.81591	3.5569	4.00159	4.61142	4.43143	4.28776	1.90831	2.49744	1.7195	4.46519	5.11239	0.605228	-0.216049	normal	0.168688	1.08977	normal	0.235516	0.534392	normal	0.756725	0.112551	normal	0.684436	0.494741	normal	1	-0.00970902	normal	0.000906971	-1.31418	down	[S]	Function unknown	Molecular Function: hydrolase activity (GO:0016787);;	--	--	--	--	NB-ARC domain;; Leucine rich repeat;; Leucine Rich repeats (2 copies);; Leucine Rich Repeat
Vernicia_fordii_newGene_6446	7.87468	8.38514	16.0052	24.8954	7.25593	7.38389	9.16067	12.1921	10.5749	13.2107	7.61459	14.3137	11.5169	10.8716	16.4392	19.7308	21.8	11.7913	16.665	14.7593	0.00177942	1.04129	up	0.921141	-0.144055	normal	0.766495	-0.504071	normal	0.0039477	1.43908	up	6.11033e-08	-1.81798	down	0.0252875	-1.34292	normal	0.740135	-0.156539	normal	--	--	--	--	--	--	--	--
Vernicia_fordii_newGene_6491	3.18599	3.52399	3.81867	5.20151	6.78306	4.59626	5.35898	5.45002	15.1339	10.3609	2.66859	4.36432	4.87221	3.93354	4.04132	5.92508	6.64201	10.029	23.3815	17.4285	0.000160078	1.86447	up	0.145025	1.21983	normal	0.980134	-0.127666	normal	0.399954	0.568519	normal	0.884749	-0.181182	normal	0.263603	-1.23706	normal	0.181961	-0.591893	normal	--	--	--	--	--	--	--	--
Vernicia_fordii_newGene_6536	13.6103	20.1437	20.5009	18.4519	12.8765	18.6448	12.7302	9.13859	12.943	17.8295	11.8184	12.2765	9.11848	9.61551	13.1531	6.94055	13.4223	23.861	15.7201	14.8275	0.000403968	1.54058	up	0.708509	-0.439895	normal	0.135069	0.663827	normal	1.64831e-08	1.35453	up	0.978273	-0.054988	normal	0.0892854	-1.63971	normal	0.411541	0.341477	normal	--	--	--	--	--	--	--	--
Vernicia_fordii_newGene_6568	2.81086	4.9966	3.48133	3.33631	2.70033	2.16102	3.21426	3.98559	4.57079	6.13278	1.58141	1.45382	0.516256	1.03985	2.90353	3.12297	1.32416	2.71811	0.732165	1.08597	0.026358	0.927432	normal	0.546944	-1.37089	normal	0.229667	1.30002	normal	0.000124052	2.4395	up	0.732238	-0.380147	normal	0.795788	0.453539	normal	2.31622e-05	2.75256	up	--	--	--	--	--	--	--	--
Vernicia_fordii_newGene_6632	20.6747	20.2775	20.5991	26.2531	17.2098	15.2106	10.1715	12.389	12.4364	15.2449	23.1165	23.5503	18.8695	19.503	15.4149	8.31691	20.25	16.5399	15.6616	11.8745	3.89874e-06	1.33489	up	0.504632	-0.520605	normal	0.595299	-0.31347	normal	0.000126383	1.11985	up	0.807042	-0.3118	normal	0.000168415	-1.67415	down	0.66197	0.182046	normal	--	--	Molecular Function: NAD(P)H dehydrogenase (quinone) activity (GO:0003955);; Cellular Component: plasma membrane (GO:0005886);; Cellular Component: chloroplast stroma (GO:0009570);; Biological Process: response to salt stress (GO:0009651);; Biological Process: defense response to bacterium (GO:0042742);; Biological Process: oxidation-reduction process (GO:0055114);;	--	--	--	--	--
Vernicia_fordii_newGene_6658	2.6497	3.03256	5.68448	8.2785	4.86504	4.61385	7.64893	3.87342	14.6513	11.028	3.12439	4.00193	5.41423	4.15337	7.08563	8.55148	7.12086	10.7822	29.7359	31.8052	0.000124008	1.4447	up	0.00405337	1.71101	up	0.853226	-0.369692	normal	0.0999127	0.781521	normal	0.237382	-0.748937	normal	0.449016	-0.806862	normal	0.00147805	-1.0719	down	--	--	--	--	--	--	--	--
Vernicia_fordii_newGene_6744	3.16976	3.05655	5.88106	5.21917	0.753149	0.673947	1.8319	1.12018	0.84812	2.68634	6.2116	4.63043	3.12308	3.398	2.967	2.87729	1.34739	0.340903	5.50283	6.41076	0.821373	0.327343	normal	0.00147524	2.80441	up	0.154403	-0.794426	normal	0.0455932	0.756872	normal	0.000614936	-2.02964	down	0.702728	0.734096	normal	0.000435018	-1.7409	down	--	--	--	--	--	--	--	--
Vernicia_fordii_newGene_6771	9.8138	11.4939	12.2355	11.9015	7.32892	6.04765	5.30907	11.8398	12.6371	15.5939	3.72395	3.05932	4.01753	4.13033	9.2029	10.2581	6.72215	17.1488	6.5332	8.19219	0.00115863	1.46499	up	0.732442	-0.891889	normal	0.0192626	1.64823	normal	1.61955e-06	2.16781	up	0.173244	-0.877936	normal	0.609158	-1.1968	normal	0.0216016	1.16006	normal	--	--	--	--	--	--	--	--
Vernicia_fordii_newGene_6777	7.36664	9.25504	12.8595	11.1665	5.31344	5.33908	4.61447	4.57042	10.1778	11.6109	12.7079	8.44514	3.88984	6.70673	6.42672	7.4187	5.42338	8.9024	10.5763	5.142	2.09404e-06	1.68545	up	0.999084	0.0249588	normal	0.698136	-0.406213	normal	6.71356e-05	1.49071	up	0.284913	-0.712905	normal	0.287595	-1.17206	normal	0.3974	0.488703	normal	--	--	Cellular Component: nucleus (GO:0005634);; Biological Process: lipid metabolic process (GO:0006629);; Molecular Function: hydrolase activity, acting on ester bonds (GO:0016788);;	--	--	--	--	--
Vernicia_fordii_newGene_6778	0.199844	0.682018	1.48334	1.88822	0.00132466	1.86491	0.608705	0.000575344	2.00461	0.824982	3.41784e-08	0.482836	0.89558	0.648491	2.47765	3.85065	1.88462	2.40623	1.28885	1.71086	0.0267331	3.44131	normal	0.69713	-0.638119	normal	0.943473	0.723085	normal	0.000580146	1.96972	up	0.000730881	-2.60443	down	0.0001957	-3.9501	down	0.920775	0.131505	normal	--	--	--	--	--	--	--	--
Vernicia_fordii_newGene_6788	2.19115	2.06628	8.77882	6.65925	0.931678	1.92864	2.49194	0.968243	8.05893	10.2973	0.440836	0.801681	0	0.271968	0.421417	1.87821	11.7722	8.2241	3.86181	4.08327	8.6337e-11	3.05277	up	0.226849	-1.42902	normal	0.453362	1.76709	normal	4.93999e-16	6.68684	up	--	--	--	0.00196216	-3.07298	down	0.0157771	1.41045	normal	--	--	--	--	--	--	--	--
Vernicia_fordii_newGene_6893	5.69115	4.62682	5.80206	4.4835	6.11839	4.29153	4.94799	3.85534	9.23946	6.3901	4.62967	3.63132	3.39456	3.79264	3.87889	6.31359	8.16457	4.151	14.0939	11.6591	0.000577861	1.76243	up	0.327399	0.944546	normal	0.869382	0.320974	normal	0.0175623	1.17945	normal	0.470293	-0.618325	normal	0.184648	-1.37857	normal	0.231352	-0.559218	normal	--	--	--	--	--	--	--	--
Vernicia_fordii_newGene_6903	0.104301	0.256082	0.725256	1.52512	2.68307	2.7164	2.2067	2.57206	3.74794	2.32768	0.180551	0.112305	0.661503	0.400539	1.89879	2.48149	2.00546	2.22201	0.464802	0.643599	0.114109	0.947722	normal	0.110718	-2.08233	normal	--	--	--	0.1943	1.48993	normal	0.960674	-0.0679778	normal	0.76279	-0.436508	normal	0.000546668	2.59458	up	--	--	--	--	--	--	--	--
Vernicia_fordii_newGene_6904	0.674938	0.564447	3.55177	3.51267	8.76024	7.5496	12.2228	10.7542	8.29689	7.93852	0.279447	1.3496	4.47744	4.14108	5.89286	5.41294	6.83603	8.13252	1.37613	1.3192	0.690923	0.112017	normal	6.91379e-05	-2.78879	down	0.934843	-0.571632	normal	0.549962	0.292177	normal	0.946841	-0.0602143	normal	0.986213	-0.0218001	normal	5.98795e-12	2.87988	up	--	--	--	--	--	--	--	--
Vernicia_fordii_newGene_6908	12.7709	18.9365	39.125	35.3329	21.5392	12.2567	11.8837	14.5581	49.7987	51.0231	15.5094	15.1473	16.3058	15.4114	47.8747	23.9589	31.3219	53.8378	67.1944	55.781	9.30174e-16	1.84844	up	0.69754	0.383978	normal	0.972077	0.0942757	normal	0.000177988	1.09698	up	0.547402	-0.88681	normal	0.137755	-1.66742	normal	0.620267	-0.202525	normal	--	--	Molecular Function: iron ion binding (GO:0005506);; Molecular Function: electron carrier activity (GO:0009055);; Molecular Function: heme binding (GO:0020037);; Molecular Function: taxane 10-beta-hydroxylase activity (GO:0050597);; Biological Process: oxidation-reduction process (GO:0055114);;	--	--	--	--	Cytochrome P450
Vernicia_fordii_newGene_7018	0.303359	0.119042	0.0903639	0.0417478	0.336006	0.0716493	1.3724	1.94611	4.42884	2.34498	0.594654	0.422181	0	0.161494	0.106859	0.188605	0	0.286399	0.0636192	0	0.043176	1.73733	normal	--	--	--	0.638479	-1.37706	normal	--	--	--	--	--	--	0.111446	2.75525	normal	4.14333e-07	6.92734	up	--	--	--	--	--	--	--	gag-polypeptide of LTR copia-type
Vernicia_fordii_newGene_7143	0	7.92952e-10	0.116736	0.0761708	0.665959	0.431086	0.499651	0.191067	1.51564	1.12546	0	9.92638e-10	7.53126e-241	0	0.431129	0.294105	1.36219e-14	0.987782	7.78192e-16	3.51295e-25	0.049616	2.75675	normal	--	--	--	--	--	--	--	--	--	--	--	--	--	--	--	0.00063265	Inf	up	--	--	--	--	--	--	--	--
Vernicia_fordii_newGene_7203	11.9951	11.7594	20.9387	20.4544	17.398	16.5377	17.1154	13.5266	14.441	15.5162	9.59203	13.0334	16.6996	19.3662	17.0818	15.1958	21.559	20.4385	12.5278	16.1453	3.68342e-12	1.21945	up	0.295076	-0.675968	normal	0.961268	-0.0796169	normal	1.30489e-08	1.14575	up	0.00914207	-0.810733	normal	6.73024e-05	-1.61978	down	0.43931	0.276746	normal	--	--	Molecular Function: NAD(P)H dehydrogenase (quinone) activity (GO:0003955);; Cellular Component: plasma membrane (GO:0005886);; Cellular Component: chloroplast stroma (GO:0009570);; Biological Process: response to salt stress (GO:0009651);; Biological Process: defense response to bacterium (GO:0042742);; Biological Process: oxidation-reduction process (GO:0055114);;	--	--	--	--	--
Vernicia_fordii_newGene_7213	1.43767e-44	0.360009	5.91309	2.35986	1.16868	2.99118	2.27414	1.7187	5.87283	3.53027	0.176707	0.245411	0.397246	0.270526	5.03617	1.72408	9.62143	8.98458	20.3091	9.31464	0.0300982	1.41404	normal	0.782536	0.449496	normal	--	--	--	0.0260854	3.75524	normal	0.739981	-0.89123	normal	0.00641418	-2.60543	down	0.123268	-1.64021	normal	--	--	--	--	--	--	--	--
Vernicia_fordii_newGene_7230	2.01817	5.19133	5.75965	6.67674	2.85684	2.08737	1.06942	1.46214	7.5724	7.51231	0.822936	1.8564	1.1581	1.54323	1.71525	0.904505	1.97395	6.23048	3.46259	1.64827	8.08433e-06	2.49983	up	0.874099	-0.549113	normal	0.54371	1.25299	normal	0.000745783	2.28377	up	0.763544	0.574117	normal	0.591684	-1.21708	normal	0.00950818	1.83137	up	--	--	--	--	--	--	--	--
Vernicia_fordii_newGene_7359	1.01958	0.595741	1.53433	1.4332	0.39705	0.772939	0.291707	0.382663	0.174399	0.281407	1.64729	2.15811	1.8757	1.77014	1.37598	1.75256	3.24342	1.88151	6.18949	7.20094	--	--	--	0.314803	1.46582	normal	0.608473	-1.21158	normal	0.963566	-0.104205	normal	--	--	--	0.251533	-3.20645	normal	4.55967e-08	-4.90131	down	--	--	--	K13800|4.60654e-13|pop:POPTR_0014s10050g|POPTRDRAFT_245153; hypothetical protein; K13800 UMP-CMP kinase [EC:2.7.4.- 2.7.4.14] (A)	Pyrimidine metabolism (ko00240)	--	--	--
Vernicia_fordii_newGene_7394	1.46254	1.82538	7.99816	6.8703	4.51759	3.58032	0.946119	1.53983	7.58958	7.20403	8.46303	7.2709	2.7345	3.06937	3.90731	2.86542	5.17921	6.98298	7.78669	19.5634	0.000111667	2.81003	up	0.563793	1.14855	normal	0.00461971	-2.36544	down	0.0374368	1.39166	normal	0.876458	0.268516	normal	0.150846	-2.48301	normal	0.506078	-0.820462	normal	--	--	--	--	--	--	--	--
Vernicia_fordii_newGene_7413	0.390687	0.219945	1.45593	1.99356	0.31401	0.570385	0.233327	0	0	0	2.14133	1.28324	0.486048	1.23709	0.185087	0.108613	0.297499	0.0786386	3.74135	5.39481	--	--	--	0.000125	4.88648	up	0.0276246	-2.65872	normal	0.195401	1.10362	normal	--	--	--	--	--	--	2.7701e-13	#NAME?	down	--	--	--	--	--	--	--	Zinc knuckle;; Domain of unknown function (DUF4283)
Vernicia_fordii_newGene_7441	2.17051	1.84783	1.30962	1.11309	2.60526	2.42483	1.82163	1.77323	0.869367	0.745011	1.72644	1.61465	1.87326	1.91945	1.23317	1.64777	1.03661	1.16638	3.58144	2.44947	0.0301775	-0.889723	normal	0.107122	1.42269	normal	0.879413	0.218678	normal	0.29114	-0.498524	normal	0.209265	0.69702	normal	0.726215	0.446788	normal	0.000114081	-1.86487	down	--	--	Molecular Function: binding (GO:0005488);;	--	--	--	--	Reverse transcriptase-like;; Reverse transcriptase (RNA-dependent DNA polymerase)
Vernicia_fordii_newGene_7448	9.07908e-189	0.0860736	1.15442	1.7827	0.288078	9.60163e-190	0.933612	3.14887	22.0039	10.6636	1.333e-176	1.61358e-157	3.79067e-111	8.99867e-43	1.03639	1.53662	6.69465	29.1135	25.8281	42.7791	0.00815531	3.13465	up	0.630038	0.902974	normal	--	--	--	1.45013e-05	Inf	up	0.0560173	-3.3475	normal	0.318087	-3.35538	normal	0.170213	-1.12372	normal	--	--	Molecular Function: phosphorelay sensor kinase activity (GO:0000155);; Biological Process: phosphorelay signal transduction system (GO:0000160);; Molecular Function: ATP binding (GO:0005524);; Cellular Component: mitochondrion (GO:0005739);; Biological Process: regulation of transcription, DNA-templated (GO:0006355);; Biological Process: circadian rhythm (GO:0007623);; Molecular Function: G-prote…	K12120|2.04655e-71|rcu:RCOM_1437130|phytochrome A, putative; K12120 phytochrome A (A)	Circadian rhythm - plant (ko04712)	--	--	--
Vernicia_fordii_newGene_7453	0.0369619	0.162085	0.11221	0.499782	0.28164	0.232003	1.4143	1.64847	4.29937	4.58459	0.437719	0.437265	0.334418	0.319005	1.77719	0.726716	1.2743	2.55385	1.68388	1.14256	0.00382553	1.69719	up	0.88862	-0.500364	normal	--	--	--	--	--	--	0.215369	-2.58089	normal	0.835467	-0.531467	normal	0.0316875	1.66641	normal	--	--	--	--	--	--	--	--
Vernicia_fordii_newGene_7495	3.3439	2.39099	13.9567	13.3656	3.24364	3.67023	2.29542	1.89991	2.55931	4.05342	6.47251	6.90585	7.38824	8.83557	7.15701	9.92962	8.51472	5.02484	16.8426	16.9028	0.204503	0.869246	normal	0.0985647	1.34485	normal	0.0795387	-1.23708	normal	0.0164574	0.855593	normal	0.00665563	-1.41887	down	0.085666	-1.88073	normal	1.21592e-07	-2.35492	down	--	--	--	--	--	--	--	--
Vernicia_fordii_newGene_7533	532.832	659.648	5.91343	49.6625	21.4386	20.3537	19.9955	16.4151	7.05683	1.24238	123.182	205.77	2.38318	16.1621	7.24273	1.06764	9.25375	5.05985	15.938	69.2363	0.00832004	-1.82371	down	0.478056	2.5991	normal	1.5799e-05	1.82656	up	0.570141	1.84426	normal	0.00202343	2.11174	up	0.530454	1.02039	normal	0.208649	-3.40002	normal	--	--	--	--	--	--	--	--
Vernicia_fordii_newGene_7588	0.899635	1.02769	1.96751	2.07265	2.2281	1.5859	1.80483	2.35383	2.93575	3.13588	0.669861	1.1506	1.56584	2.22528	2.67143	2.38752	2.2877	3.51882	2.36529	2.20534	6.8584e-05	1.28783	up	0.737346	-0.497815	normal	1	0.014989	normal	0.19409	0.647022	normal	0.150074	-0.839461	normal	0.306257	-1.12885	normal	0.199445	0.65722	normal	--	--	--	--	--	--	--	--
Vernicia_fordii_newGene_7603	0.199239	0.292463	15.6162	12.8116	6.28508	5.90994	7.80017	9.72114	45.0439	54.0998	2.32316	1.16525	0	0.998991	4.05768	2.09364	57.6932	30.4884	0.325106	6.05364	2.86557e-30	2.77643	up	1.40954e-05	-3.88774	down	0.20241	-3.47049	normal	5.17562e-18	5.03359	up	0.31444	0.898105	normal	0.00201716	-2.52327	down	4.04127e-27	4.1432	up	--	--	--	--	--	--	--	--
Vernicia_fordii_newGene_7688	0	0	0	0	0	0	0	0	9.97604e-10	0	1.90699e-05	0	0	0	0.0795458	0.0447286	1.38308	0.0522648	17.3882	24.1027	--	--	--	1.64485e-17	4.85682	up	--	--	--	--	--	--	--	--	--	0.390907	#NAME?	normal	5.43912e-41	#NAME?	down	--	--	--	--	--	--	--	--
Vernicia_fordii_newGene_7689	0.268292	0.251527	2.74639	2.03539	0.632068	0.949018	0.820041	0.73452	2.11533	3.73562	0.122583	0.330361	0.279578	0.490647	2.05522	1.10982	0.596551	2.48237	1.71728	1.42375	0.00304531	2.35339	up	0.98555	-0.114266	normal	--	--	--	0.00294633	2.74659	up	0.380822	-1.26671	normal	0.637616	-1.4825	normal	0.279541	0.985258	normal	--	--	--	--	--	--	--	--
Vernicia_fordii_newGene_7982	10.5009	18.1831	14.5438	13.4872	7.29768	6.76428	6.06878	10.3509	15.9142	12.8462	5.9828	3.40399	3.39279	3.39291	8.2383	2.55672	3.22386	8.82557	4.81111	2.77373	4.73764e-09	1.58825	up	0.753638	-0.893305	normal	0.167157	1.56309	normal	3.60957e-14	2.52068	up	0.989143	-0.0570093	normal	0.844828	-0.433624	normal	1.03687e-06	2.04781	up	--	--	--	--	--	--	--	--
Vernicia_fordii_newGene_800	0	0	1.26558e-07	0	0	0	0	0	0	0	0.198027	1.06674e-06	0	0	0	0	0.131977	0.131958	4.74717	1.52365	--	--	--	0.06856	4.82677	normal	--	--	--	--	--	--	--	--	--	--	--	--	0.00324204	#NAME?	down	--	--	Molecular Function: DNA binding (GO:0003677);; Cellular Component: nucleus (GO:0005634);; Biological Process: regulation of transcription, DNA-templated (GO:0006355);;	--	--	--	--	--
Vernicia_fordii_newGene_808	1.36757	2.75571	1.86184	1.32271	0.675967	0.316009	0.323171	1.09427	2.48044	4.13555	1.00073	0.642959	0.047667	0.639393	0.65571	0.601527	0.50717	1.01207	0.0700632	0.0906902	0.000594408	2.94044	up	--	--	--	0.497511	1.32421	normal	0.00366181	2.87667	up	--	--	--	--	--	--	1.44087e-07	5.77642	up	--	--	--	--	--	--	--	--
Vernicia_fordii_newGene_809	1.70506	1.81481	0.887561	1.22281	0.577588	0.678772	0.545069	0.60415	0.380924	0.49994	3.39007	3.10046	2.40641	2.40795	2.03837	2.1433	1.75792	2.04758	4.9983	6.24551	--	--	--	0.117346	1.75457	normal	0.327819	-0.840493	normal	0.0265996	-1.38464	normal	0.17799	-1.32972	normal	0.552629	-1.29406	normal	8.1207e-08	-3.53158	down	--	--	--	--	--	--	--	--
Vernicia_fordii_newGene_8112	1.24623	1.81995	0.974774	1.09519	1.23474	1.23298	2.28402	1.01575	0.802132	1.59242	0.74291	0.270873	1.1294	0.634083	0.908749	0.866416	0.625552	0.743234	0.149681	0.0997479	0.109535	1.0631	normal	0.249529	-2.50542	normal	0.0185457	2.10548	normal	0.156371	1.00102	normal	0.975103	0.0692623	normal	0.913564	-0.252935	normal	0.000327224	3.3162	up	--	--	--	--	--	--	--	--
Vernicia_fordii_newGene_8113	41.0442	38.3356	135.093	217.948	47.1337	38.6775	49.4477	42.1569	108.745	124.711	32.6802	41.3285	66.6595	64.9542	124.457	114.605	156.201	159.77	131.782	174.109	1.45154e-15	1.18628	up	0.973831	-0.0509813	normal	0.907221	0.119339	normal	0.0517613	1.2982	normal	6.33359e-08	-1.36124	down	2.06195e-06	-1.71747	down	0.170364	-0.478907	normal	[J]	Translation, ribosomal structure and biogenesis	Molecular Function: structural constituent of ribosome (GO:0003735);; Biological Process: translation (GO:0006412);; Cellular Component: cytosolic large ribosomal subunit (GO:0022625);;	K02924|8.18593e-29|rcu:RCOM_0701310|ribosomal protein L39e, putative; K02924 large subunit ribosomal protein L39e (A)	Ribosome (ko03010)	[J]	Translation, ribosomal structure and biogenesis	Ribosomal L39 protein
Vernicia_fordii_newGene_8136	0.267704	0.333612	0.151122	0.227347	0.420397	0.0909318	0.280424	0.446281	0.219699	0.116995	0.360463	0.559688	0.317379	0.28519	0.326733	0.411639	0.503053	0.303147	3.08847	2.90217	--	--	--	0.00621303	2.92558	up	0.876068	-0.610038	normal	--	--	--	--	--	--	--	--	--	1.3153e-09	-4.31204	down	[Q]	Secondary metabolites biosynthesis, transport and catabolism	Molecular Function: iron ion binding (GO:0005506);; Molecular Function: electron carrier activity (GO:0009055);; Molecular Function: heme binding (GO:0020037);; Molecular Function: hydroxyphenylacetonitrile 2-monooxygenase activity (GO:0047085);; Molecular Function: 4-hydroxyphenylacetaldehyde oxime monooxygenase activity (GO:0050592);; Biological Process: oxidation-reduction process (GO:0055114)…	--	--	--	--	Cytochrome P450
Vernicia_fordii_newGene_8170	28.3815	34.9258	52.1086	49.0033	23.7576	27.6886	19.0776	16.315	47.6603	44.7505	23.7055	25.7218	25.8687	27.1744	40.298	26.2875	35.0386	57.4542	36.9819	33.9959	5.91297e-08	1.4568	up	0.738774	-0.391978	normal	0.730288	0.321301	normal	0.00100931	0.951248	normal	0.511176	-0.461035	normal	0.0559707	-1.50588	normal	0.445953	0.343732	normal	[L]	Replication, recombination and repair	Biological Process: mitotic G2 phase (GO:0000085);; Biological Process: mRNA splicing, via spliceosome (GO:0000398);; Molecular Function: nucleic acid binding (GO:0003676);; Molecular Function: RNA helicase activity (GO:0003724);; Molecular Function: ATP binding (GO:0005524);; Cellular Component: cytosol (GO:0005829);; Biological Process: cell adhesion (GO:0007155);; Molecular Function: ATP-depen…	K12598|1.9445e-32|csv:101224888|superkiller viralicidic activity 2-like 2-like; K12598 ATP-dependent RNA helicase DOB1 [EC:3.6.4.13] (A)	RNA degradation (ko03018)	[A]	RNA processing and modification	DSHCT (NUC185) domain
Vernicia_fordii_newGene_8322	1.08077	1.40016	1.64863	1.47307	0.869619	0.831883	0.150394	1.0003	2.75012	3.33288	0.561738	0.69525	0.146568	0.222758	0.633975	0.258149	1.79317	1.7179	18.0401	10.8249	0.0362651	2.82041	normal	0.00162936	3.03735	up	--	--	--	--	--	--	--	--	--	--	--	--	5.8313e-05	-2.20669	down	--	--	--	--	--	--	--	--
Vernicia_fordii_newGene_838	4.30699	3.98018	4.8714	5.35545	3.71013	2.67807	2.22757	2.71942	9.54439	8.41692	2.2333	2.66175	2.64111	2.68003	4.36053	2.43153	5.80495	5.6498	16.6819	8.61589	8.82486e-07	2.15049	up	0.376112	1.03761	normal	0.606737	0.746505	normal	0.0771193	1.08946	normal	0.904702	-0.19957	normal	0.237149	-1.54138	normal	0.588128	-0.428012	normal	--	--	--	--	--	--	--	--
Vernicia_fordii_newGene_8428	6.09123	4.0759	10.3053	10.3459	4.95855	3.51718	5.0584	3.67341	7.43155	8.73436	4.37353	5.13271	4.07077	6.48467	8.33739	10.3822	6.92892	6.87251	7.59422	7.90143	0.00201255	1.2797	up	0.964261	0.124318	normal	1	-0.00957881	normal	0.00503237	1.21876	up	0.0159416	-1.32386	normal	0.441504	-0.968845	normal	0.804718	0.187703	normal	--	--	--	--	--	--	--	--
Vernicia_fordii_newGene_8459	3.33436e-05	0.0118403	0.609939	0.260672	2.10837	1.52136	2.92804	3.24471	3.31796	3.31253	0	0	0.1313	0.169552	1.82896	0.753226	0.471375	5.17617	0.263252	0.555661	0.0880271	0.501125	normal	0.622703	-2.89626	normal	--	--	--	0.171082	1.85785	normal	0.888526	0.248346	normal	0.925884	-0.315371	normal	3.43646e-10	3.08235	up	--	--	--	--	--	--	--	--
Vernicia_fordii_newGene_846	3.23503	3.01446	4.73474	5.06757	2.43047	2.58231	2.03817	1.98749	6.9163	6.98973	4.48171	4.43649	1.53504	2.79577	5.71163	3.72955	5.82583	3.70583	4.794	2.47343	6.01163e-12	2.35399	up	0.762627	-0.492498	normal	0.541484	-0.585155	normal	0.000513579	1.47416	up	0.119654	-1.25725	normal	0.0527791	-1.83419	normal	0.0354449	1.01315	normal	--	--	--	K02138|4.17386e-08|eus:EUTSA_v10017326mg|hypothetical protein; K02138 F-type H+-transporting ATPase subunit d (A)	Oxidative phosphorylation (ko00190)	--	--	--
Vernicia_fordii_newGene_8460	0.0282404	1.85124e-54	1.03192	0.469047	3.45132	4.60069	4.56357	5.25093	9.14748	10.0149	0	0.00822546	0.496715	0.580167	3.52386	4.18525	0.723718	8.18686	1.50309	1.12934	7.8731e-10	1.15517	up	0.727527	-1.92619	normal	--	--	--	0.612488	0.544287	normal	0.960853	-0.0442709	normal	0.960024	-0.167322	normal	9.66686e-19	2.91372	up	--	--	--	--	--	--	--	--
Vernicia_fordii_newGene_8546	13.6114	10.028	8.60215	4.77453	7.06179	1.87576	2.53493	2.02085	0.644811	1.07517	26.4361	20.2412	13.5823	10.9441	8.62957	8.9348	8.93246	5.97384	26.0201	34.9554	--	--	--	0.000710907	2.006	up	0.0652556	-1.01987	normal	0.350089	-0.552854	normal	0.0315426	-1.42915	normal	0.0291145	-2.28951	normal	4.7749e-17	-5.2156	down	--	--	--	--	--	--	--	--
Vernicia_fordii_newGene_8577	21.7323	21.5623	17.0799	24.0747	11.9372	15.6672	14.1763	11.2156	15.5698	16.7684	22.1196	16.4041	14.3085	17.507	20.1464	18.0059	19.0382	23.0706	37.6133	33.8914	0.0941132	0.609496	normal	0.4395	0.720644	normal	0.977623	0.0659146	normal	0.17375	0.557735	normal	0.276847	-0.62465	normal	0.272305	-0.993469	normal	0.00534116	-1.10362	down	--	--	--	--	--	--	--	--
Vernicia_fordii_newGene_8579	41.7268	42.3165	262.728	174.745	77.2109	48.786	52.5964	66.3911	146.303	170.955	10.6204	20.1219	78.7375	65.452	165.584	53.402	1.67921	148.959	83.3403	51.6074	2.05462e-08	0.959814	normal	0.981895	-0.165202	normal	9.91709e-05	1.44707	up	0.0168539	1.09193	normal	0.822098	-0.508702	normal	1	0.00857901	normal	0.000116866	1.13306	up	--	--	--	--	--	--	--	--
Vernicia_fordii_newGene_8587	1.32993	0.908598	0.829332	1.11021	0.411366	0.534342	0.376595	0.545238	0.976328	0.726592	1.60583	1.57935	0.853449	0.715161	0.631675	0.885635	2.26285	0.927431	13.1291	13.8287	0.0719119	1.67953	normal	3.31127e-08	3.02676	up	0.735925	-0.581776	normal	0.273028	0.86236	normal	0.31983	-1.24198	normal	0.112949	-2.47521	normal	3.91307e-26	-3.82108	down	--	--	--	--	--	--	--	--
Vernicia_fordii_newGene_876	23.5485	27.4237	3.9793	6.84551	47.8813	33.3508	31.367	51.2336	27.0642	16.7771	21.1932	42.6657	78.1948	68.3595	4.74428	14.5184	69.7213	5.50656	1.39098	19.9766	0.000185909	-1.77579	down	--	--	--	0.977836	0.11657	normal	0.00224902	-1.46686	down	5.44138e-05	2.12126	up	0.057036	2.02872	normal	0.104995	2.2251	normal	--	--	--	--	--	--	--	--
Vernicia_fordii_newGene_8789	4.77074	4.25602	4.39801	5.51786	3.51864	2.80012	3.30619	2.48507	5.9229	6.54321	2.89903	3.94808	2.85936	2.4421	4.26385	2.00669	2.3707	5.56074	7.62925	4.42824	9.79476e-09	1.70978	up	0.843174	0.426483	normal	0.778837	0.343823	normal	0.00081554	1.2948	up	0.877889	-0.283924	normal	0.603763	-1.02431	normal	0.625185	0.259232	normal	--	--	--	--	--	--	--	--
Vernicia_fordii_newGene_8816	21.0406	28.2623	50.7991	26.6258	15.6156	14.7174	14.7208	8.00362	21.0779	22.121	23.4968	18.8429	13.2011	20.0112	21.1736	28.424	31.4088	20.5142	5.54056	6.07593	0.0144104	0.914772	normal	0.000492812	-2.20247	down	0.835363	0.239871	normal	0.250475	1.06146	normal	0.135093	-0.618984	normal	0.138857	-1.10135	normal	2.93351e-07	2.01768	up	--	--	--	--	--	--	--	--
Vernicia_fordii_newGene_8915	3.75224	4.34758	54.9569	4.89092	16.1709	23.874	11.9412	1.85657	34.5097	14.3694	14.0399	1.34388	2.06489	3.61965	3.57011	5.05088	27.6681	14.5483	0.937026	1.74514	0.228113	1.75371	normal	0.00112742	-4.12489	down	0.906478	-0.913524	normal	0.403774	3.33481	normal	0.000907723	2.29003	up	0.331112	-1.52012	normal	0.00949388	4.36133	up	--	--	--	--	--	--	--	--
Vernicia_fordii_newGene_8977	6.21459	11.8584	6.16349	2.88206	0.000137281	1.28367	0.000445302	2.86581	0.340398	4.85838e-05	7.63088	0.57836	0.677824	2.75401	3.12098	3.76264	7.54893	6.52946	9.2357	12.0562	0.541766	-2.85228	normal	0.699444	0.550793	normal	0.745424	1.10407	normal	0.26459	1.55678	normal	0.00123084	-2.62189	down	0.0128288	-2.54085	normal	4.45095e-17	-5.94349	down	--	--	--	--	--	--	--	Protein of unknown function (DUF1030)
Vernicia_fordii_newGene_9003	1.02112	2.31518	1.43932	0.210333	4.02406	1.51205	2.0546	4.74075	2.75155	4.32271	3.81367	0.380946	1.0019	1.50024	2.84361	2.83516	0.831781	3.85951	18.0946	13.5891	--	--	--	0.0216853	2.61767	normal	0.982558	-0.32472	normal	--	--	--	--	--	--	--	--	--	0.000825578	-2.15	down	--	--	--	--	--	--	--	--
Vernicia_fordii_newGene_9089	3.67402	4.33664	5.34038	5.3722	4.95131	5.88129	4.20075	4.26466	6.55922	7.54552	5.23075	4.40921	5.06142	4.50212	6.13909	4.11672	5.77426	7.22773	7.80776	5.48339	2.11223e-05	1.08131	up	1	0.00417766	normal	0.743453	-0.317118	normal	0.172236	0.480273	normal	0.726303	-0.282808	normal	0.222159	-0.930948	normal	0.772233	0.146858	normal	--	--	--	--	--	--	--	--
Vernicia_fordii_newGene_9107	0	0	0.221677	0.52048	0.287551	0.0816792	0.527555	0.0916142	1.27699	2.6306	0.650316	0.377667	0	0.101486	0.432872	0.427083	5.15995	1.62423	26.0756	15.0938	0.0268998	3.04585	normal	0.00312668	2.54826	up	--	--	--	--	--	--	--	--	--	0.0818073	-3.68203	normal	7.64521e-05	-3.18226	down	--	--	--	--	--	--	--	--
Vernicia_fordii_newGene_9131	2.91119	4.07221	6.5686	7.2587	5.91919	6.47753	3.51662	4.90646	4.63927	4.17008	4.05361	4.43853	6.2822	5.69296	6.51267	3.7534	5.29049	4.10604	4.03249	3.3172	1.69817e-06	1.33927	up	0.705371	-0.454418	normal	0.661966	-0.447662	normal	0.000131799	1.07393	up	0.561563	-0.647179	normal	0.0690554	-1.3351	normal	0.315592	0.459252	normal	--	--	--	--	--	--	--	--
Vernicia_fordii_newGene_9144	2.93565	2.38206	2.39074	2.67102	1.64063	1.89546	2.55059	2.54374	2.14422	2.30808	2.37324	3.30497	2.17391	2.72239	1.72909	2.18649	0.846491	1.33149	18.2162	8.94399	0.754292	0.166582	normal	0.00766091	3.52854	up	0.954646	-0.139295	normal	0.743295	0.206954	normal	0.732238	-0.330149	normal	0.529975	0.874091	normal	0.0199925	-2.48762	normal	[G]	Carbohydrate transport and metabolism	Molecular Function: hydrolase activity, hydrolyzing O-glycosyl compounds (GO:0004553);; Biological Process: carbohydrate metabolic process (GO:0005975);;	K01188|0|vvi:100252705|beta-glucosidase 12; K01188 beta-glucosidase [EC:3.2.1.21] (A)	Cyanoamino acid metabolism (ko00460);; Starch and sucrose metabolism (ko00500);; Phenylpropanoid biosynthesis (ko00940)	--	--	Glycosyl hydrolase family 1
Vernicia_fordii_newGene_9169	4.4824	4.51367	4.02385	5.17927	4.2504	5.22133	5.20324	4.30335	3.65137	4.2624	3.79391	3.9241	3.51075	3.62215	4.01446	4.87788	4.48437	3.21581	6.41498	4.81391	6.12666e-05	1.09131	up	0.648798	0.476462	normal	0.959962	0.112686	normal	1.13781e-05	1.38219	up	0.0619444	-0.832783	normal	0.274225	-0.903707	normal	0.512429	-0.287889	normal	--	--	--	--	--	--	--	--
Vernicia_fordii_newGene_9408	26.6697	23.2327	18.4695	26.205	46.3714	45.4945	58.0929	39.0284	17.3561	12.9886	22.5414	20.8944	43.3852	38.1757	16.9092	24.7384	9.60842	13.8236	13.3945	17.6357	0.000558058	-1.11292	down	0.930115	0.203004	normal	0.86693	0.213234	normal	0.13979	-0.474388	normal	0.160241	0.613731	normal	0.038864	1.43989	normal	0.867869	0.125234	normal	--	--	--	--	--	--	--	--
Vernicia_fordii_newGene_9511	0.300933	0.158871	274.253	67.1475	5.07128e-09	9.95281e-47	2.63397e-13	0.630511	226.955	192.118	0.158676	0.633045	5.17877e-19	1.84994	192.893	147.452	334.315	450.19	227.073	478.228	1.56078e-80	9.03361	up	0.98555	-0.0507087	normal	--	--	--	0.0121866	7.07988	normal	3.78957e-41	#NAME?	down	7.41114e-46	-9.93012	down	0.43931	-0.845548	normal	--	--	--	--	--	--	--	--
Vernicia_fordii_newGene_9548	0.631194	0.209128	1.27995	0.830344	1.00763	1.28655	1.15467	1.6492	4.2962	2.51231	0.219689	0.493758	1.0411	1.13052	2.21241	0.746662	1.8297	3.7598	0.138811	0.650019	0.0434586	0.916057	normal	0.0575844	-3.16189	normal	0.980148	0.254144	normal	0.568641	-0.47007	normal	0.996653	-0.038273	normal	0.972629	-0.0797634	normal	2.06317e-07	3.99927	up	--	--	Molecular Function: binding (GO:0005488);; Biological Process: transport (GO:0006810);; Biological Process: cellular process (GO:0009987);; Cellular Component: membrane (GO:0016020);; Cellular Component: cytoplasmic membrane-bounded vesicle (GO:0016023);;	--	--	--	--	--
Vernicia_fordii_newGene_9554	2.2683	2.91088	4.70936	3.10554	2.09349	1.05582	1.03123	1.31792	2.93079	3.59632	1.95702	1.62872	2.51511	2.15406	2.36986	1.51663	3.56853	4.51232	3.5715	4.99561	0.000574442	1.09254	up	0.938649	-0.139951	normal	0.575346	0.455414	normal	0.0521337	0.80494	normal	0.428337	-0.528163	normal	0.10154	-1.30594	normal	0.917297	-0.0722812	normal	--	--	Molecular Function: zinc ion binding (GO:0008270);;	K15601|1.29121e-123|rcu:RCOM_0903610|hypothetical protein; K15601 lysine-specific demethylase 3 [EC:1.14.11.-] (A)	--	--	--	--
Vernicia_fordii_newGene_9605	16.2236	20.2457	27.0289	25.8647	14.7024	17.6698	10.7267	13.8176	16.4865	22.2641	14.0867	18.3515	16.7507	17.9911	18.1364	10.6561	22.1055	25.4373	14.7445	14.4784	0.00121849	1.65751	up	0.18039	-0.845984	normal	0.979105	0.0627708	normal	4.66081e-11	1.39954	up	0.696822	-0.472522	normal	8.20221e-05	-1.80264	down	0.101105	0.701501	normal	--	--	Molecular Function: NAD(P)H dehydrogenase (quinone) activity (GO:0003955);; Cellular Component: plasma membrane (GO:0005886);; Cellular Component: chloroplast stroma (GO:0009570);; Biological Process: response to salt stress (GO:0009651);; Biological Process: defense response to bacterium (GO:0042742);; Biological Process: oxidation-reduction process (GO:0055114);;	--	--	--	--	--
Vernicia_fordii_newGene_9608	0	0	0	0	0	0	0	0	0.058948	0.482039	0	0	0	0	0.159827	0	0.276157	0	8.89782	5.18508	--	--	--	6.27276e-05	5.89173	up	--	--	--	--	--	--	--	--	--	--	--	--	4.67159e-08	-5.4756	down	--	--	--	--	--	--	--	--
Vernicia_fordii_newGene_9630	0.0725466	0.164605	3.71641	4.02732	13.1903	12.091	12.629	11.6865	18.3395	24.1283	0.0794197	0.605872	1.23371	3.00694	18.7125	7.25784	8.17497	17.9908	12.1658	6.92363	0.110601	0.482228	normal	0.804673	-0.53124	normal	--	--	--	0.317202	0.721527	normal	0.690141	0.480139	normal	0.830235	0.26169	normal	0.00445476	1.27536	up	--	--	--	--	--	--	--	--
Vernicia_fordii_newGene_9732	0.366188	0.501251	0.278301	0.51194	0.995183	1.05991	1.05603	0.569113	0.806444	0.568364	0.443688	0.194848	0.421573	0.368959	0.243523	0.249992	0.410729	0.181574	0.121698	0.0796246	0.70544	0.288555	normal	--	--	--	0.902083	0.431978	normal	0.799049	0.316353	normal	0.03224	1.76995	normal	0.637101	0.991	normal	0.00528829	2.99419	up	--	--	--	--	--	--	--	--
Vernicia_fordii_newGene_9807	0.335112	0.0708943	1.07981e-06	0.00276752	0.441352	0.295915	0.479846	0.231484	0.000173308	0.00303155	0.417627	0.280946	0.409678	0.423664	0.129939	0.270101	0.185791	0.0733124	0.406125	0.66927	4.27964e-05	#NAME?	down	0.113989	2.01772	normal	0.786405	-0.753492	normal	5.25145e-16	#NAME?	down	0.188652	1.03618	normal	0.270897	1.71717	normal	9.8922e-09	#NAME?	down	--	--	Molecular Function: nucleic acid binding (GO:0003676);; Molecular Function: RNA-DNA hybrid ribonuclease activity (GO:0004523);; Biological Process: DNA integration (GO:0015074);;	--	--	--	--	Plant mobile domain;; Integrase core domain
Vernicia_fordii_newGene_9824	1.55919	3.10531	2.32928	2.40203	1.70158	1.68113	1.05356	1.34748	1.76207	2.66615	2.17189	2.81853	1.78975	2.32049	2.69872	2.96267	2.0559	1.68405	2.38268	2.75971	0.00215576	1.79704	up	0.831705	0.394155	normal	0.959261	-0.167323	normal	0.0901687	0.830107	normal	0.0103777	-1.35791	normal	0.231522	-1.45527	normal	0.957441	-0.051419	normal	--	--	Molecular Function: RNA binding (GO:0003723);;	--	--	--	--	--
Vernicia_fordii_newGene_9851	2.98465	3.31494	5.71669	6.50564	4.68639	7.08017	3.16194	5.57245	4.99686	6.05662	2.54222	4.18688	3.23808	4.02037	4.46199	3.32189	6.84062	5.83014	4.92001	3.17284	1.21037e-05	1.62458	up	0.391503	-0.747538	normal	0.921157	-0.198411	normal	1.53861e-08	1.71166	up	0.676548	-0.320385	normal	0.00762241	-1.67588	down	0.0784473	0.696616	normal	--	--	--	--	--	--	--	--
Vernicia_fordii_newGene_9930	11.7801	8.28673	3.19241	3.97429	6.95098	9.86888	8.3263	8.87938	2.34094	3.18654	13.1924	9.67564	7.73693	5.5982	3.2217	5.09195	4.60985	2.94504	11.6576	12.2438	0.0695442	-0.924302	normal	0.1461	1.50443	normal	0.904963	-0.203527	normal	0.532611	-0.417858	normal	0.545284	0.494694	normal	0.747092	0.482371	normal	0.000261736	-1.94508	down	--	--	--	--	--	--	--	--
Vernicia_fordii_newGene_995	0.304228	0.257566	1.69973	0.719659	0.570089	0.583313	1.21039	1.81552	1.2919	1.96609	0	0.0287251	0.0191672	0	0	0	0	0	0.0427419	0	0.862376	-0.119393	normal	--	--	--	--	--	--	0.00189988	Inf	up	--	--	--	5.05135e-05	Inf	up	3.47413e-07	6.98009	up	--	--	--	--	--	--	--	Plant mobile domain
Vernicia_fordii_newGene_9972	6.69734	6.70148	8.97983	10.3825	7.06524	8.61698	5.06892	4.27917	11.0319	11.9256	7.48035	7.81724	9.73383	8.31144	12.1021	8.88369	16.0133	17.5248	11.1619	10.232	0.000111999	1.02762	up	0.513533	-0.609185	normal	0.981314	-0.0522654	normal	0.703455	-0.152209	normal	0.8264	-0.159682	normal	0.0309917	-1.35845	normal	0.555994	0.279239	normal	--	--	--	--	--	--	--	--
Vernicia_fordii_newGene_9979	0.0243269	0	0	0.200557	0.475215	0.295881	2.66827	2.37677	4.09977	4.99672	0	0.0673607	0	0.0846844	0.72244	0.577839	0.266898	2.12361	0.294843	0.592309	9.96546e-05	1.44588	up	0.750328	-1.68392	normal	--	--	--	--	--	--	--	--	--	0.88411	0.382642	normal	7.72488e-09	3.51287	up	--	--	--	--	--	--	--	--
Vernicia_fordii_newGene_9983	4.1891	4.27718	6.61474	7.85568	4.62619	5.94019	5.24378	6.84639	24.276	22.9576	1.79798	3.86545	5.73491	4.60565	8.30919	5.7178	12.5893	17.2959	30.2147	28.2591	3.96769e-10	2.03658	up	0.272225	0.969359	normal	0.781706	0.571633	normal	0.268627	0.66854	normal	0.608662	-0.478834	normal	0.133599	-1.45712	normal	0.39387	-0.389266	normal	--	--	--	--	--	--	--	--
tung.gene.scaffold1.00013	0.71318	0.569962	1.11688	1.4818	0.576911	1.33881	0.452245	0.502261	0.0554701	0.123222	2.09917	3.32581	2.77014	2.79184	3.51153	3.84764	1.38083	0.839583	1.10992	1.33188	--	--	--	0.996146	0.0583034	normal	0.00494543	-2.1135	down	0.00500806	-1.30037	down	0.000346591	-1.80048	down	0.545722	-1.19775	normal	0.00141465	-3.96221	down	--	--	--	--	--	--	--	Arabidopsis phospholipase-like protein (PEARLI 4)
tung.gene.scaffold1.00033	8.65159	6.43228	15.1481	7.93856	6.86325	5.6184	4.10032	6.81018	6.50393	3.86425	4.58174	3.22107	9.13957	9.91436	9.25029	9.53027	10.6714	9.02096	1.27003	2.42354	0.659168	-0.344837	normal	0.00368229	-2.68611	down	0.0620622	1.06201	normal	0.362447	0.331274	normal	0.506882	-0.431815	normal	0.601477	-0.553848	normal	0.00873576	1.78845	up	[Q]	Secondary metabolites biosynthesis, transport and catabolism	Molecular Function: iron ion binding (GO:0005506);; Molecular Function: steroid hydroxylase activity (GO:0008395);; Molecular Function: electron carrier activity (GO:0009055);; Biological Process: leaf morphogenesis (GO:0009965);; Biological Process: brassinosteroid biosynthetic process (GO:0016132);; Molecular Function: oxidoreductase activity, acting on paired donors, with incorporation or redu…	K12637|2.66727e-158|tcc:TCM_000287|Cytochrome P450 superfamily protein; K12637 3-epi-6-deoxocathasterone 23-monooxygenase [EC:1.14.13.112] (A)	Brassinosteroid biosynthesis (ko00905)	[QI]	Secondary metabolites biosynthesis, transport and catabolism;; Lipid transport and metabolism	Cytochrome P450
tung.gene.scaffold1.00036	37.6673	26.2627	22.6046	20.0469	25.1718	29.9548	16.9205	16.4082	3.87605	4.04564	20.0749	25.1082	43.9469	38.8372	25.1845	38.6158	30.044	13.1883	7.49227	7.53465	5.61609e-17	-1.61265	down	0.170644	-1.54087	normal	0.505941	0.454313	normal	0.000451774	-0.661987	normal	0.47416	-0.466541	normal	0.502738	-0.724061	normal	0.0362855	-0.79434	normal	--	--	Molecular Function: DNA binding (GO:0003677);; Biological Process: regulation of transcription, DNA-templated (GO:0006355);;	--	--	[K]	Transcription	GATA zinc finger
tung.gene.scaffold1.00037	20.7707	13.3876	39.3749	47.8563	114.594	117.191	183.554	243.717	218.913	200.187	41.278	42.9641	60.5081	52.7798	113.489	89.536	49.1408	130.507	59.5931	69.8138	0.665022	-0.121726	normal	0.818181	-0.462971	normal	2.61979e-06	-1.2737	down	0.0105371	-0.514552	normal	0.523083	0.293057	normal	0.0347634	1.3369	normal	4.69532e-06	1.67861	up	[G]	Carbohydrate transport and metabolism	Molecular Function: beta-galactosidase activity (GO:0004565);; Biological Process: carbohydrate metabolic process (GO:0005975);; Biological Process: polyamine catabolic process (GO:0006598);; Biological Process: plant-type cell wall organization (GO:0009664);; Biological Process: phenylpropanoid metabolic process (GO:0009698);; Biological Process: plant-type cell wall biogenesis (GO:0009832);; Bi…	--	--	[G]	Carbohydrate transport and metabolism	Glycosyl hydrolases family 35;; Galactose binding lectin domain;; Beta-galactosidase;; Beta-galactosidase jelly roll domain;; Glycosyl hydrolases family 2, sugar binding domain
tung.gene.scaffold1.00043	4.62519	6.66687	4.47291	3.20769	4.5447	3.38272	4.33223	5.07607	6.04655	6.78293	2.50209	1.81298	0.335856	0.777851	3.01009	3.08566	1.2938	1.93954	0.39024	1.21169	0.66292	0.151567	normal	0.619787	-1.0289	normal	0.0216098	1.41815	normal	1.09054e-06	2.50014	up	0.27108	0.638818	normal	0.031216	1.79108	normal	4.92512e-09	2.97291	up	--	--	--	--	--	--	--	Domain of unknown function (DUF702)
tung.gene.scaffold1.00051	7.31503	8.08521	7.95254	11.6255	5.13321	5.1535	5.6052	2.98717	6.45943	7.75136	9.28924	8.99207	7.25084	8.36071	5.5238	5.06459	11.406	10.166	20.3721	19.2113	0.0128829	0.992018	normal	0.327399	0.834219	normal	0.853812	-0.250524	normal	0.233638	0.57146	normal	0.873819	-0.172213	normal	0.0741041	-1.52516	normal	0.000444876	-1.366	down	--	--	--	--	--	[S]	Function unknown	Oxidoreductase-like protein, N-terminal
tung.gene.scaffold1.00062	0.252757	0.146936	0.682197	0.445536	0.756186	0.783127	1.47138	1.35421	1.88354	1.07333	1.00249	0.596312	1.54481	0.952787	0.958879	0.950892	11.2164	1.42885	38.6714	24.8174	0.487518	0.461988	normal	0.0077158	2.30213	up	0.144672	-2.13781	normal	0.259955	-0.895687	normal	0.665301	-0.543175	normal	0.536236	-2.4593	normal	5.41707e-09	-4.29752	down	[Q]	Secondary metabolites biosynthesis, transport and catabolism	Molecular Function: iron ion binding (GO:0005506);; Cellular Component: endoplasmic reticulum (GO:0005783);; Molecular Function: electron carrier activity (GO:0009055);; Biological Process: response to UV-B (GO:0010224);; Molecular Function: oxidoreductase activity, acting on paired donors, with incorporation or reduction of molecular oxygen (GO:0016705);; Molecular Function: heme binding (GO:002…	K09755|0|pop:POPTR_0005s11950g|cytochrome P450 family protein; K09755 ferulate-5-hydroxylase [EC:1.14.-.-] (A)	Phenylpropanoid biosynthesis (ko00940)	[Q]	Secondary metabolites biosynthesis, transport and catabolism	Cytochrome P450
tung.gene.scaffold1.00074	1.5198	1.30945	1.65606	1.59403	0.944864	1.16314	1.27352	0.872998	5.06444	5.75922	1.03976	1.00548	0.606238	0.567795	2.1654	1.92782	7.8109	2.59065	2.72813	2.77642	3.21142e-16	2.43703	up	0.683585	-0.932068	normal	0.726887	0.478835	normal	0.00586404	1.48663	up	0.103759	-0.992737	normal	0.267921	-2.43994	normal	0.0265589	0.931092	normal	--	--	Cellular Component: cell wall (GO:0005618);; Molecular Function: pectinesterase activity (GO:0030599);; Biological Process: cell wall modification (GO:0042545);; Molecular Function: aspartyl esterase activity (GO:0045330);;	K01051|0|rcu:RCOM_0291660|Pectinesterase-2 precursor, putative (EC:3.1.1.11); K01051 pectinesterase [EC:3.1.1.11] (A)	Pentose and glucuronate interconversions (ko00040);; Starch and sucrose metabolism (ko00500)	--	--	Pectinesterase
tung.gene.scaffold1.00079	3.38202	0.680115	59.5733	40.8604	64.7512	42.6427	12.1408	13.3915	0.256941	0.541443	1.76503	3.46838	31.7754	25.9702	24.0293	31.1058	18.2556	11.9517	0.0894817	0.191859	3.54055e-27	-4.97177	down	1.37613e-12	-7.07286	down	0.942303	-0.430828	normal	0.0356498	0.909117	normal	0.19824	0.91706	normal	0.685498	-0.381026	normal	--	--	--	--	--	Molecular Function: lyase activity (GO:0016829);;	--	--	--	--	Glyoxalase-like domain;; Glyoxalase/Bleomycin resistance protein/Dioxygenase superfamily
tung.gene.scaffold1.00087	0.719822	0.0513194	10.3552	7.67166	28.7915	19.7315	5.1142	7.52161	0.256524	0.37455	0.427376	0.847976	7.71178	6.2753	5.97606	9.99245	4.78349	2.24966	0.376674	3.31799	1.7803e-12	-4.30991	down	0.692311	-0.987341	normal	--	--	--	0.236772	0.48618	normal	0.00191209	1.45598	up	0.662022	0.570345	normal	0.439741	-2.74996	normal	[E]	Amino acid transport and metabolism	Molecular Function: lyase activity (GO:0016829);;	--	--	--	--	Glyoxalase-like domain;; Glyoxalase/Bleomycin resistance protein/Dioxygenase superfamily
tung.gene.scaffold1.00096	19.2356	14.0323	7.24205	11.8412	4.35629	5.63095	2.50618	2.07579	0.570931	0.69154	18.6745	19.5361	18.2102	16.1686	4.74295	4.96951	3.13487	0.910243	1.90665	1.83934	2.95014e-05	-1.46731	down	0.967189	-0.140852	normal	0.72224	-0.22858	normal	0.124828	-0.589412	normal	0.666003	-0.223389	normal	0.931979	-0.180622	normal	0.00345945	-1.50523	down	[RTKL]	General function prediction only;; Signal transduction mechanisms;; Transcription;; Replication, recombination and repair	Molecular Function: protein serine/threonine kinase activity (GO:0004674);; Molecular Function: ATP binding (GO:0005524);; Biological Process: protein phosphorylation (GO:0006468);; Cellular Component: integral component of membrane (GO:0016021);; Molecular Function: 2-alkenal reductase [NAD(P)] activity (GO:0032440);; Biological Process: oxidation-reduction process (GO:0055114);;	--	--	--	--	Leucine Rich repeats (2 copies);; Leucine rich repeat;; Leucine Rich Repeat;; Protein tyrosine kinase;; Protein kinase domain;; Leucine Rich repeat;; Leucine rich repeat;; Leucine rich repeat N-terminal domain
tung.gene.scaffold1.00104	313.105	334.239	337.353	301.63	267.74	246.407	162.791	176.974	313.061	391.06	511.828	386.196	216.376	204.002	399.979	321.146	479.695	445.843	2108.31	1214.59	0.000120526	0.776442	normal	0.0107685	1.89454	normal	0.567584	-0.377795	normal	0.274355	0.247113	normal	0.679356	-0.195905	normal	0.00268494	-1.28482	down	0.000628337	-2.40215	down	--	--	Cellular Component: nucleosome (GO:0000786);; Molecular Function: DNA binding (GO:0003677);; Cellular Component: nucleus (GO:0005634);; Biological Process: nucleosome assembly (GO:0006334);;	K11275|2.14757e-48|pop:POPTR_0005s11860g|HISTONE H1-3 family protein; K11275 histone H1/5 (A)	--	--	--	linker histone H1 and H5 family
tung.gene.scaffold1.00123	44.7458	100.765	25.7288	28.7225	4.02603	6.57641	3.38748	4.53075	11.1051	11.699	84.9512	62.8859	5.02561	9.57881	9.1587	2.82992	14.184	18.3571	41.2135	16.6781	2.75487e-09	1.65812	up	0.701519	0.730764	normal	0.997696	-0.0404409	normal	2.99786e-11	1.90239	up	0.946098	-0.185181	normal	0.000255581	-2.14075	down	0.307127	-1.21325	normal	--	--	--	--	--	--	--	Protein of unknown function (DUF506)
tung.gene.scaffold1.00129	23.7751	18.9687	6.91643	16.4333	2.43923	4.85833	8.09504	5.90641	1.9056	1.19525	19.1813	28.1038	26.26	25.7037	9.16411	4.64261	1.45494	0.36997	3.64942	1.22842	0.00264814	-2.10035	down	0.44177	1.70192	normal	0.888601	-0.144955	normal	0.0190891	-1.11677	normal	0.575723	-0.990379	normal	0.000615861	3.09939	up	0.590062	-0.701453	normal	--	--	--	--	--	--	--	--
tung.gene.scaffold1.00143	90.8443	121.173	51.6905	39.5038	35.6093	37.1327	29.7267	31.4051	68.5038	64.0059	64.3599	46.035	12.4886	18.5235	36.0964	49.6359	79.4656	84.7958	93.4526	100.367	3.37123e-32	1.68981	up	0.88685	0.159904	normal	0.137041	0.878095	normal	1.40114e-06	1.91422	up	0.108028	-0.669665	normal	6.06363e-08	-1.92572	down	0.233327	-0.394809	normal	[O]	Posttranslational modification, protein turnover, chaperones	Molecular Function: zinc ion binding (GO:0008270);;	K10666|2.6705e-125|pop:POPTR_0013s13580g|zinc finger family protein; K10666 E3 ubiquitin-protein ligase RNF5 [EC:6.3.2.19] (A)	Protein processing in endoplasmic reticulum (ko04141)	[O]	Posttranslational modification, protein turnover, chaperones	Ring finger domain;; Zinc finger, C3HC4 type (RING finger);; zinc-RING finger domain;; Zinc finger, C3HC4 type (RING finger);; Zinc finger, C3HC4 type (RING finger)
tung.gene.scaffold1.00177	0.969206	2.25539	0.262149	0.253791	0.352452	0.34641	0.974203	0.229033	0.935326	2.30212	0.411144	0.40687	0	0.0915909	0.501732	0.101625	1.75737	0.795374	12.1377	12.4837	0.252252	1.61068	normal	1.52509e-05	3.25523	up	0.2968	2.07143	normal	--	--	--	--	--	--	0.672635	-1.11149	normal	7.90356e-10	-2.75384	down	[QR]	Secondary metabolites biosynthesis, transport and catabolism;; General function prediction only	Biological Process: methylation (GO:0032259);; Molecular Function: protein dimerization activity (GO:0046983);; Molecular Function: (iso)eugenol O-methyltransferase activity (GO:0050630);;	--	--	[R]	General function prediction only	O-methyltransferase;; Dimerisation domain
tung.gene.scaffold1.00179	0.0224719	0	0.0221712	0.0714906	0.117044	0.0883537	0.285191	0.473422	0.510702	0.362283	0	0	0.0553051	0	0.0720281	0.0886633	0.627386	0.389928	3.83374	3.06675	--	--	--	0.021313	2.78698	normal	--	--	--	--	--	--	--	--	--	--	--	--	4.17084e-05	-2.94303	down	[QR]	Secondary metabolites biosynthesis, transport and catabolism;; General function prediction only	Biological Process: methylation (GO:0032259);; Molecular Function: protein dimerization activity (GO:0046983);; Molecular Function: (iso)eugenol O-methyltransferase activity (GO:0050630);;	--	--	[R]	General function prediction only	O-methyltransferase;; Dimerisation domain
tung.gene.scaffold1.00196	5.64894	5.87175	6.42965	6.15045	4.38862	4.81603	8.25163	6.51729	6.6537	6.05669	6.73948	7.87275	6.42768	6.60717	7.15197	5.98277	4.84883	5.44236	11.4564	16.9434	0.521981	-0.159294	normal	0.0022016	1.46921	up	0.449937	-0.352784	normal	0.628059	-0.129953	normal	0.254618	-0.419632	normal	0.418837	0.453049	normal	0.00445874	-1.17413	down	--	--	Biological Process: pseudouridine synthesis (GO:0001522);;	K14763|2.0938e-155|rcu:RCOM_1176220|hypothetical protein; K14763 H/ACA ribonucleoprotein complex non-core subunit NAF1 (A)	--	[S]	Function unknown	Gar1/Naf1 RNA binding region
tung.gene.scaffold1.00197	37.8034	37.4643	26.5861	37.0807	26.7133	26.1123	26.0217	26.1033	15.7842	16.2382	62.2017	55.7697	33.4443	40.3376	18.5624	21.0979	17.2325	12.0578	34.6435	49.8436	0.00650511	-0.528441	normal	0.0054333	1.48011	up	0.0492413	-0.62056	normal	0.772234	-0.136792	normal	0.456761	0.322084	normal	0.263095	0.662236	normal	0.00205435	-1.3448	down	--	--	Molecular Function: DNA binding (GO:0003677);;	--	--	--	--	--
tung.gene.scaffold1.00200	234.966	120.434	928.284	611.741	3997.77	4108	6329.87	6046.57	2985.28	3240.61	167.425	336.464	1289.39	1432.99	2746.39	2882.55	2394.3	4648.85	542.44	816.181	3.10284e-05	-1.42757	down	0.0091259	-2.30843	down	0.869382	-0.424284	normal	1.87879e-05	-1.09547	down	0.0546927	0.855343	normal	0.341252	1.19643	normal	6.59475e-06	2.07835	up	[E]	Amino acid transport and metabolism	Molecular Function: folic acid binding (GO:0005542);; Biological Process: metabolic process (GO:0008152);; Molecular Function: transferase activity (GO:0016740);;	--	--	--	--	Formiminotransferase domain, N-terminal subdomain;; Essential protein Yae1, N terminal
tung.gene.scaffold1.00201	5.31333	3.81371	27.369	22.4041	67.2238	73.846	80.9351	103.917	74.4659	65.5695	4.37963	8.73157	21.7882	19.5083	57.2753	31.4817	36.0159	83.0802	16.1648	13.7594	0.00906618	-0.611641	normal	0.201713	-1.99293	normal	0.815548	-0.49784	normal	0.979758	-0.0104376	normal	0.0447884	0.906428	normal	0.304413	0.802431	normal	9.86915e-15	2.18406	up	--	--	--	--	--	--	--	--
tung.gene.scaffold1.00211	2.24197	1.65634	1.31429	0.885322	1.41663	1.04665	1.09007	1.15122	1.15891	0.777903	2.06983	2.38574	1.55527	1.23089	1.5921	0.538873	0.976173	0.843883	4.20227	3.07785	0.588989	-0.333175	normal	0.0791634	1.67359	normal	0.621967	-0.503098	normal	0.810785	-0.181345	normal	0.822281	0.287619	normal	0.927584	0.16869	normal	0.000302677	-1.83678	down	--	--	--	--	--	--	--	TIR domain;; TIR domain
tung.gene.scaffold1.00215	20.9327	16.4294	17.5421	17.923	11.407	18.0419	9.96173	10.0892	6.03318	7.19988	21.5365	22.9097	32.97	26.2643	15.8715	8.29829	15.3208	9.11249	2.09148	3.06385	0.00196836	-0.748895	normal	0.00495465	-2.30232	down	0.72792	-0.228668	normal	0.000172022	-0.968647	normal	0.660114	0.504093	normal	0.853433	-0.16374	normal	0.00382956	1.3913	up	--	--	--	--	--	--	--	--
tung.gene.scaffold1.00217	0.0185028	0.154672	0.0347702	0.167507	0	0	0	0	0	0	0.526215	0.161599	0	0	0	0	0.0720731	0.103342	3.67909	2.40253	--	--	--	0.000407496	6.10904	up	--	--	--	--	--	--	--	--	--	--	--	--	6.72642e-09	#NAME?	down	--	--	Molecular Function: alternative oxidase activity (GO:0009916);; Cellular Component: integral component of membrane (GO:0016021);; Biological Process: electron transport chain (GO:0022900);; Molecular Function: metal ion binding (GO:0046872);; Cellular Component: respiratory chain (GO:0070469);;	K17893|6.14144e-168|tcc:TCM_016745|Alternative oxidase 1B; K17893 ubiquinol oxidase [EC:1.10.3.11] (A)	--	--	--	Alternative oxidase
tung.gene.scaffold1.00218	65.4483	95.1032	40.2928	42.8937	23.3028	22.224	6.58458	4.96236	8.28972	11.8482	69.4714	39.5382	50.556	43.6072	32.3247	31.5888	55.2846	24.1385	52.3202	41.9583	0.00739553	1.05839	up	0.895504	0.204107	normal	0.702797	0.538398	normal	0.979359	0.0111723	normal	0.0363584	-0.666113	normal	0.0347634	-3.00241	normal	1.74398e-14	-2.14659	down	--	--	--	--	--	--	--	Wound-induced protein
tung.gene.scaffold1.00221	14.977	19.6983	8.90295	11.2748	6.84395	3.20259	4.60884	8.17715	5.8105	8.50478	10.6132	7.91638	4.28644	5.45694	2.60259	3.71704	3.0346	1.15925	0.93521	0.815613	0.104588	0.939077	normal	0.489669	-1.36409	normal	0.047387	0.933926	normal	6.38007e-05	1.10242	up	0.192505	0.77333	normal	0.687037	0.546985	normal	1.29064e-05	2.85145	up	--	--	--	--	--	[O]	Posttranslational modification, protein turnover, chaperones	Ring finger domain;; RING-H2 zinc finger;; zinc-RING finger domain;; Zinc finger, C3HC4 type (RING finger);; Zinc finger, C3HC4 type (RING finger);; Zinc finger, C3HC4 type (RING finger);; Anaphase-promoting complex subunit 11 RING-H2 finger
tung.gene.scaffold1.00223	301.481	368.78	739.62	694.852	63.067	73.7464	11.1598	19.1772	239.011	214.774	178.811	176.695	117.653	171.121	56.8774	32.1421	126.957	85.944	29.2415	42.2698	1.85126e-07	2.60373	up	0.348949	-1.36305	normal	0.0893139	1.00575	normal	3.76496e-05	0.986724	normal	0.00235236	1.91341	up	0.189082	-1.61462	normal	7.37315e-06	2.35364	up	--	--	Cellular Component: nucleus (GO:0005634);; Biological Process: response to wounding (GO:0009611);;	--	--	--	--	Wound-induced protein
tung.gene.scaffold1.00229	0.0553616	0.08139	0.180738	0.195677	0.234426	0.257018	0.446326	0.268426	0.540019	0.422592	0.0602823	0.0484615	0.203967	0.108964	0.238827	0.314223	0.540518	0.544564	3.44702	2.24337	--	--	--	0.0565097	2.34544	normal	--	--	--	--	--	--	--	--	--	--	--	--	0.000241938	-2.58451	down	--	--	Molecular Function: anthocyanin 5-aromatic acyltransferase activity (GO:0047183);;	--	--	--	--	Transferase family
tung.gene.scaffold1.00232	28.2656	21.4833	11.7352	11.4848	9.64691	7.96852	10.2831	8.66492	7.85692	5.63756	11.2042	17.2881	23.5416	15.7001	5.31728	10.9911	10.8739	2.88206	1.75946	3.30524	0.437642	-0.264491	normal	0.621827	-1.47272	normal	0.109768	0.776954	normal	0.223325	-0.60181	normal	0.947208	-0.104345	normal	0.913726	0.202672	normal	0.00993838	1.41325	up	--	--	Cellular Component: anchored component of plasma membrane (GO:0046658);;	--	--	--	--	--
tung.gene.scaffold10.00007	0.222024	0.00662742	2.13473	1.00552	5.31651	4.7007	4.65429	2.11833	1.66809	1.57829	0	0.132443	1.28653	0.913344	1.90575	2.44492	4.0716	6.19486	0.289103	0.31694	0.082937	-1.36311	normal	2.21269e-08	-4.24043	down	0.966292	0.732632	normal	0.873569	0.155172	normal	8.96502e-05	1.35131	up	0.781248	-0.285538	normal	0.00016035	2.593	up	[V]	Defense mechanisms	Molecular Function: monooxygenase activity (GO:0004497);; Molecular Function: iron ion binding (GO:0005506);; Molecular Function: ATP binding (GO:0005524);; Biological Process: ATP catabolic process (GO:0006200);; Molecular Function: electron carrier activity (GO:0009055);; Cellular Component: integral component of membrane (GO:0016021);; Molecular Function: oxidoreductase activity, acting on pai…	K05658|0|pop:POPTR_0003s09320g|POPTRDRAFT_757195; P-glycoprotein; K05658 ATP-binding cassette, subfamily B (MDR/TAP), member 1 [EC:3.6.3.44] (A)	ABC transporters (ko02010)	[Q]	Secondary metabolites biosynthesis, transport and catabolism	ABC transporter transmembrane region;; ABC transporter;; RecF/RecN/SMC N terminal domain;; AAA domain;; Predicted ATPase of the ABC class;; P-loop containing region of AAA domain;; AAA ATPase domain;; AAA domain;; Zeta toxin;; Protein of unknown function, DUF258;; Protein of unknown function (DUF1602);; Protein of unknown function (DUF1602)
tung.gene.scaffold10.00012	15.8476	11.3933	15.0433	18.3052	22.4759	21.606	22.414	23.3991	15.7956	13.9265	10.1477	12.9155	23.2864	21.6158	16.6143	21.0251	9.09227	14.3127	4.65853	5.55901	0.000708237	-0.490346	normal	0.0680845	-1.20979	normal	0.824672	0.228041	normal	0.0521087	-0.391735	normal	0.698057	0.176549	normal	0.0463463	0.850442	normal	1.07158e-08	1.57077	up	[G]	Carbohydrate transport and metabolism	Biological Process: maltose metabolic process (GO:0000023);; Molecular Function: trehalose-phosphatase activity (GO:0004805);; Biological Process: trehalose biosynthetic process (GO:0005992);; Molecular Function: transferase activity, transferring glycosyl groups (GO:0016757);; Biological Process: starch biosynthetic process (GO:0019252);; Biological Process: positive regulation of catalytic acti…	K16055|0|pop:POPTR_0003s09330g|POPTRDRAFT_757196; glycosyl transferase family 20 family protein; K16055 trehalose 6-phosphate synthase/phosphatase [EC:2.4.1.15 3.1.3.12] (A)	Starch and sucrose metabolism (ko00500)	[G]	Carbohydrate transport and metabolism	Glycosyltransferase family 20;; Trehalose-phosphatase;; haloacid dehalogenase-like hydrolase
tung.gene.scaffold10.00018	7.72275	6.69356	4.83692	5.94423	5.65289	5.77568	4.55444	6.09377	4.69888	4.4314	7.7548	6.95469	6.31843	5.92082	5.44652	7.31178	4.57508	4.68419	12.2178	11.8501	0.308123	-0.311029	normal	0.0129415	1.34611	normal	1	-0.00776782	normal	0.396242	-0.262228	normal	0.784111	-0.162951	normal	0.810233	0.215744	normal	1.55737e-06	-1.44044	down	[K]	Transcription	Molecular Function: sequence-specific DNA binding transcription factor activity (GO:0003700);; Cellular Component: nucleus (GO:0005634);; Biological Process: regulation of transcription, DNA-templated (GO:0006355);; Biological Process: response to heat (GO:0009408);; Molecular Function: sequence-specific DNA binding (GO:0043565);;	K09419|0|rcu:RCOM_1278140|Heat shock factor protein HSF8, putative; K09419 heat shock transcription factor, other eukaryote (A)	--	[K]	Transcription	HSF-type DNA-binding
tung.gene.scaffold10.00030	19.0085	19.8709	32.3463	26.4906	21.2872	22.57	13.469	13.3184	17.6604	17.6331	18.26	19.7008	22.6033	21.9994	24.0573	19.8595	23.7056	27.7585	24.276	33.3108	3.15704e-10	1.01174	up	0.998137	0.0136425	normal	0.953369	-0.0747207	normal	1.29542e-05	0.811076	normal	0.250075	-0.409613	normal	0.00164537	-1.27737	down	0.421168	-0.278234	normal	[O]	Posttranslational modification, protein turnover, chaperones	--	--	--	[O]	Posttranslational modification, protein turnover, chaperones	--
tung.gene.scaffold100.00015	17.4012	13.8626	2.88271	6.65133	1.54303	2.96304	0.739112	0.726168	0.281099	0.461078	25.5566	17.9162	20.0144	22.5363	6.58445	6.77322	51.6944	0.630974	2.69257	3.07077	0.183873	-0.993105	normal	0.664177	-3.31526	normal	0.506378	-0.535939	normal	8.92813e-13	-2.19549	down	1.67707e-07	-1.65733	down	0.4472	-5.2986	normal	2.1789e-08	-2.97405	down	--	--	Molecular Function: sequence-specific DNA binding transcription factor activity (GO:0003700);; Cellular Component: nucleus (GO:0005634);; Biological Process: regulation of transcription, DNA-templated (GO:0006355);; Biological Process: determination of bilateral symmetry (GO:0009855);; Biological Process: embryonic pattern specification (GO:0009880);; Biological Process: polarity specification of…	K09338|0|pop:POPTR_0001s38120g|POPTRDRAFT_815792; PHABULOSA family protein; K09338 homeobox-leucine zipper protein (A)	--	--	--	MEKHLA domain;; START domain;; Homeobox domain
tung.gene.scaffold100.00016	5.89435	5.82615	13.997	14.2972	6.83271	6.99393	8.07725	7.50586	15.0915	16.0229	5.80969	6.41715	5.87622	6.53784	13.3024	9.89239	12.436	15.7522	5.68356	8.80672	6.91879e-05	1.22173	up	0.355352	-1.00403	normal	0.985917	-0.0698777	normal	0.000856647	1.2388	up	0.0936803	-0.904173	normal	0.222001	-1.08337	normal	0.0151284	1.14357	normal	--	--	--	--	--	[S]	Function unknown	Uncharacterized conserved protein
tung.gene.scaffold100.00027	36.7858	33.1154	32.8665	38.5203	46.558	49.3962	50.2187	58.267	33.9654	37.1446	30.0294	33.0048	46.0498	42.3127	34.8975	22.7878	31.0919	37.4267	9.98596	11.5935	4.45511e-08	-0.829713	normal	0.000130196	-1.75758	down	0.877439	0.156196	normal	0.00684781	-0.552243	normal	0.00059805	0.974297	normal	0.0564167	0.951678	normal	4.87485e-11	1.88051	up	[S]	Function unknown	Cellular Component: plasma membrane (GO:0005886);; Biological Process: cell adhesion (GO:0007155);; Cellular Component: plasmodesma (GO:0009506);; Biological Process: meristem initiation (GO:0010014);; Biological Process: trichome morphogenesis (GO:0010090);; Biological Process: cell growth (GO:0016049);; Biological Process: actin nucleation (GO:0045010);; Biological Process: regulation of cell d…	--	--	[T]	Signal transduction mechanisms	Leucine Rich repeats (2 copies);; Leucine rich repeat;; Leucine rich repeat
tung.gene.scaffold100.00057	11.773	9.37763	8.06315	6.98816	9.13521	10.3158	21.5391	22.1854	42.9032	54.3464	11.4484	13.9533	18.6978	13.504	9.71147	6.48712	35.8786	33.7756	3.97703	4.27257	0.010556	0.709089	normal	5.20223e-11	-3.40328	down	0.62302	-0.341272	normal	0.00195103	-1.65572	down	0.238012	0.69427	normal	0.9409	-0.0551004	normal	3.92567e-25	4.05849	up	[V]	Defense mechanisms	Molecular Function: ATP binding (GO:0005524);; Biological Process: ATP catabolic process (GO:0006200);; Cellular Component: integral component of membrane (GO:0016021);; Molecular Function: 2-alkenal reductase [NAD(P)] activity (GO:0032440);; Molecular Function: ATPase activity, coupled to transmembrane movement of substances (GO:0042626);; Biological Process: transmembrane transport (GO:0055085)…	--	--	[Q]	Secondary metabolites biosynthesis, transport and catabolism	ABC transporter transmembrane region;; ABC transporter
tung.gene.scaffold1001.00007	5.88313	7.7702	4.06129	3.57086	6.81356	5.99859	10.9108	13.6903	8.08165	8.31968	6.31291	6.14435	4.30443	4.2457	5.00484	7.2959	4.5562	4.03414	4.48753	3.77955	0.850869	-0.0476196	normal	0.959134	-0.0942465	normal	0.895933	0.151021	normal	0.592222	0.215714	normal	0.610862	-0.319799	normal	0.0692147	1.00304	normal	0.00136218	1.05059	up	[GEPR]	Carbohydrate transport and metabolism;; Amino acid transport and metabolism;; Inorganic ion transport and metabolism;; General function prediction only	Molecular Function: inorganic phosphate transmembrane transporter activity (GO:0005315);; Cellular Component: plastid (GO:0009536);; Biological Process: nitrate transport (GO:0015706);; Cellular Component: integral component of membrane (GO:0016021);; Biological Process: transmembrane transport (GO:0055085);;	--	--	[G]	Carbohydrate transport and metabolism	Major Facilitator Superfamily
tung.gene.scaffold1001.00008	41.1232	34.771	52.7846	48.5059	87.4361	88.9456	109.005	107.671	58.1918	48.1475	47.2372	51.7967	69.4853	64.9335	74.6469	72.3774	61.3627	74.7171	18.0242	27.8061	2.13671e-05	-0.596336	normal	0.000387375	-1.63918	down	0.336621	-0.413986	normal	0.548952	-0.145106	normal	0.98434	-0.0157934	normal	0.75493	0.207569	normal	2.93966e-05	1.25157	up	--	--	Molecular Function: beta-glucuronidase activity (GO:0004566);; Biological Process: carbohydrate metabolic process (GO:0005975);; Cellular Component: plant-type cell wall (GO:0009505);; Cellular Component: membrane (GO:0016020);;	K07964|0|pop:POPTR_0006s06100g|hypothetical protein; K07964 heparanase 1 [EC:3.2.1.166] (A)	Glycosaminoglycan degradation (ko00531)	--	--	Glycosyl hydrolase family 79, N-terminal domain
tung.gene.scaffold1003.00004	1.21355	0.731275	2.18569	1.69467	1.69601	1.92132	1.7642	1.0508	1.03877	1.03223	1.50585	1.94828	2.184	1.86414	2.26927	1.59736	1.63379	1.67587	0.154768	0.148658	0.655153	-0.251284	normal	0.033205	-2.89157	normal	0.785952	-0.395244	normal	0.820431	-0.134206	normal	0.963422	0.0578057	normal	1	0.00908758	normal	0.00221987	2.65063	up	--	--	Molecular Function: nucleic acid binding (GO:0003676);;	--	--	[R]	General function prediction only	--
tung.gene.scaffold1003.00005	13.5958	17.0544	28.7187	24.7356	19.188	16.7885	14.6446	9.27472	21.1648	20.6042	21.0184	16.8058	18.0664	17.7587	26.611	23.2513	26.8321	29.5701	30.8208	28.8403	1.58838e-07	1.06244	up	0.98821	-0.0299683	normal	0.611016	-0.314285	normal	0.00129853	0.70935	normal	0.0363494	-0.685284	normal	0.000844649	-1.52716	down	0.197235	-0.433584	normal	[KAD]	Transcription;; RNA processing and modification;; Cell cycle control, cell division, chromosome partitioning	Molecular Function: binding (GO:0005488);; Biological Process: response to osmotic stress (GO:0006970);; Biological Process: response to hormone (GO:0009725);; Biological Process: response to lipid (GO:0033993);; Biological Process: response to oxygen-containing compound (GO:1901700);;	K09422|9.66025e-127|rcu:RCOM_0176920|r2r3-myb transcription factor, putative; K09422 myb proto-oncogene protein, plant (A)	--	[K]	Transcription	Myb-like DNA-binding domain;; Myb-like DNA-binding domain
tung.gene.scaffold1003.00025	194.15	131.405	780.882	697.953	191.497	193.25	202.309	228.525	118.076	155.721	44.4849	97.7952	214.404	208.01	482.565	506.846	595.669	450.623	8.73643	3.42849	0.121313	-0.403136	normal	1.06143e-36	-6.51709	down	0.158358	1.18224	normal	1.28293e-25	1.92813	up	3.9773e-09	-1.51538	down	0.000160143	-1.5504	down	4.75438e-25	4.56414	up	--	--	--	--	--	--	--	--
tung.gene.scaffold1003.00029	6.49534	7.87634	2.88725	2.67555	6.43842	5.42441	7.39631	7.333	4.72661	4.28422	5.71714	4.32546	3.13118	3.05272	3.94124	4.55411	4.95092	2.93603	12.5211	8.68095	0.00291927	-0.606399	normal	0.0110778	1.38547	normal	0.325075	0.499976	normal	0.715613	-0.158416	normal	0.270812	0.473761	normal	0.170074	0.812222	normal	0.00373785	-1.17844	down	--	--	Cellular Component: plasmodesma (GO:0009506);; Cellular Component: chloroplast (GO:0009507);;	--	--	--	--	Plant phosphoribosyltransferase C-terminal;; C2 domain
tung.gene.scaffold1003.00035	0.405744	0.266365	23.0438	16.5347	34.2442	36.4807	31.4361	39.4094	115.998	105.926	0.704151	1.61594	13.4981	8.80232	49.3088	33.6105	152.412	163.971	984.594	471.777	1.06899e-31	1.54466	up	0.090803	2.24178	normal	0.353566	-1.78558	normal	0.104333	0.724797	normal	0.862442	-0.138022	normal	7.71933e-09	-2.15133	down	0.0153657	-2.84795	normal	--	--	--	--	--	[S]	Function unknown	Domain of unknown function (DUF4149)
tung.gene.scaffold1003.00036	0.0290482	0.0643383	2.81754	2.97538	3.99987	5.78837	17.3881	14.8188	9.90923	18.708	0.095382	0.102567	1.40705	1.77959	8.54958	6.00991	7.21831	13.6507	0.692874	0.84396	0.513614	0.296773	normal	0.0275556	-3.63969	normal	--	--	--	0.124914	1.06595	normal	0.397149	-0.594206	normal	0.953583	-0.088131	normal	1.2796e-08	3.84881	up	--	--	--	--	--	[K]	Transcription	SRF-type transcription factor (DNA-binding and dimerisation domain)
tung.gene.scaffold1009.00007	104.033	105.969	30.9215	32.8724	23.6375	24.2735	22.9098	20.217	18.9133	18.0577	84.4117	63.8505	18.1075	29.6292	13.9183	22.1235	11.0843	10.4697	6.34344	9.01389	0.868883	-0.0486476	normal	0.700897	-0.491901	normal	0.267182	0.44713	normal	0.0849912	0.601926	normal	0.900779	0.11264	normal	0.274764	0.74759	normal	0.00128239	1.19231	up	--	--	--	--	--	--	--	Probable lipid transfer;; Protease inhibitor/seed storage/LTP family
tung.gene.scaffold101.00002	6.54507	5.02888	7.79286	9.0661	7.04059	10.9647	7.54019	6.86202	5.02187	5.65216	7.15297	7.52499	10.108	9.54865	8.35775	7.1825	5.06389	5.81675	2.7123	3.16598	0.0125008	-0.507761	normal	0.23584	-0.947125	normal	0.43589	-0.395448	normal	0.120347	-0.373681	normal	0.644123	0.333084	normal	0.368371	0.57008	normal	0.00723102	1.01054	up	[O]	Posttranslational modification, protein turnover, chaperones	Molecular Function: ubiquitin thiolesterase activity (GO:0004221);; Molecular Function: ubiquitin-specific protease activity (GO:0004843);; Biological Process: ubiquitin-dependent protein catabolic process (GO:0006511);;	K11835|0|rcu:RCOM_0955780|Ubiquitin carboxyl-terminal hydrolase, putative (EC:3.1.2.15); K11835 ubiquitin carboxyl-terminal hydrolase 4/11/15 [EC:3.4.19.12] (A)	--	[O]	Posttranslational modification, protein turnover, chaperones	Ubiquitin carboxyl-terminal hydrolase;; Ubiquitin carboxyl-terminal hydrolase
tung.gene.scaffold1011.00001	1.26668	1.51824	0.318235	0.386701	0.527107	0.217396	0.353646	0.683971	0.151063	0.272973	0.735007	0.679319	0.686609	0.316967	0.459802	0.779368	2.17849	0.241596	1.94734	2.69991	--	--	--	0.659423	0.918704	normal	0.515289	1.00872	normal	--	--	--	--	--	--	0.720721	-1.42829	normal	0.000127401	-3.52197	down	--	--	Biological Process: metabolic process (GO:0008152);; Molecular Function: anthocyanidin 3-O-glucosyltransferase activity (GO:0047213);;	--	--	[GC]	Carbohydrate transport and metabolism;; Energy production and conversion	UDP-glucoronosyl and UDP-glucosyl transferase
tung.gene.scaffold1011.00011	13.094	14.4376	8.34271	8.3085	8.99815	8.74458	7.30025	8.02699	6.1418	6.9719	11.9676	8.90702	6.21295	6.63827	6.07111	6.86344	4.8157	4.55351	2.37131	2.81538	0.817317	-0.0587144	normal	0.287172	-0.86777	normal	0.369902	0.39161	normal	0.0643896	0.44866	normal	0.38448	0.357471	normal	0.401514	0.53769	normal	4.71057e-05	1.3479	up	--	--	Molecular Function: transporter activity (GO:0005215);; Cellular Component: membrane (GO:0016020);; Biological Process: transmembrane transport (GO:0055085);;	K14611|0|rcu:RCOM_0270650|purine permease, putative; K14611 solute carrier family 23 (nucleobase transporter), member 1/2 (A)	--	[F]	Nucleotide transport and metabolism	Permease family
tung.gene.scaffold1011.00016	18.5774	14.7747	17.3857	16.1825	13.4522	11.1683	10.7519	11.6098	13.6099	13.9983	9.01435	12.6814	8.48028	8.40738	9.19507	7.80636	4.399	5.95394	4.44161	4.45152	0.00345917	0.675062	normal	0.897899	-0.252588	normal	0.220172	0.560426	normal	1.39499e-05	1.10425	up	0.539528	0.335326	normal	0.397599	0.733776	normal	7.56545e-06	1.66222	up	[Q]	Secondary metabolites biosynthesis, transport and catabolism	Molecular Function: catalytic activity (GO:0003824);; Biological Process: metabolic process (GO:0008152);;	--	--	--	--	Isochorismatase family
tung.gene.scaffold1013.00001	2.91139	2.44645	4.91348	5.37436	3.3601	4.00887	3.65451	3.81899	5.29356	5.82004	2.10381	2.69589	2.5679	3.22647	2.93175	2.19007	2.65416	6.30645	1.75441	2.03212	0.0564174	0.591783	normal	0.304922	-1.34009	normal	0.974176	0.0919819	normal	0.168877	0.560121	normal	0.380822	0.556521	normal	0.916202	-0.135961	normal	0.000187175	1.79657	up	[P]	Inorganic ion transport and metabolism	Molecular Function: inositol-1,4-bisphosphate 1-phosphatase activity (GO:0004441);; Biological Process: sulfur compound metabolic process (GO:0006790);; Molecular Function: 3'(2'),5'-bisphosphate nucleotidase activity (GO:0008441);; Molecular Function: phosphotransferase activity, alcohol group as acceptor (GO:0016773);; Biological Process: phosphatidylinositol phosphorylation (GO:0046854);;	K01082|0|rcu:RCOM_0280030|diphosphonucleoside phosphohydrolase, putative (EC:3.1.3.57); K01082 3'(2'), 5'-bisphosphate nucleotidase [EC:3.1.3.7] (A)	Sulfur metabolism (ko00920)	[FP]	Nucleotide transport and metabolism;; Inorganic ion transport and metabolism	Inositol monophosphatase family
tung.gene.scaffold1013.00004	115.84	91.0917	739.193	579.953	204.509	228.082	85.9638	110.771	27.5287	45.0598	27.7743	53.3675	246.101	223.386	266.431	347.79	126.318	107.038	7.53601	17.5283	4.16502e-05	-1.68759	down	7.24651e-09	-3.25308	down	0.000791481	1.36034	up	8.41926e-05	1.26961	up	0.459413	-0.306496	normal	0.942199	-0.0613823	normal	0.02818	1.50558	normal	--	--	--	--	--	--	--	Plant self-incompatibility protein S1
tung.gene.scaffold1013.00007	3.64087	5.35701	11.7628	8.26831	7.67225	7.74734	4.61048	7.07292	7.3381	7.26835	4.41126	7.01713	5.77275	7.70868	8.39356	6.77591	9.48835	11.9982	11.0824	10.7574	2.18139e-09	1.2936	up	0.933646	-0.109698	normal	0.928008	-0.273122	normal	0.0549639	1.28835	normal	0.00200577	-0.992976	normal	0.00298921	-1.7505	down	0.311763	-0.346719	normal	--	--	--	--	--	--	--	--
tung.gene.scaffold1013.00019	13.8217	20.7932	13.7876	11.5896	13.7647	11.0525	13.6305	12.3906	10.4743	14.6887	34.1191	20.9357	3.07661	5.73162	4.04284	2.67806	1.98902	4.58239	0.991154	1.36715	0.8368	-0.0719504	normal	0.349982	-1.56394	normal	0.646117	-0.637406	normal	2.24583e-06	1.53304	up	1.39148e-08	1.90482	up	0.000331026	2.02254	up	1.32289e-12	3.5153	up	[QR]	Secondary metabolites biosynthesis, transport and catabolism;; General function prediction only	Cellular Component: vacuolar membrane (GO:0005774);; Molecular Function: methyltransferase activity (GO:0008168);; Biological Process: methylation (GO:0032259);;	--	--	--	--	Methyltransferase domain;; Methyltransferase domain;; Methyltransferase domain;; Methyltransferase domain;; Methyltransferase small domain;; ubiE/COQ5 methyltransferase family;; Methyltransferase domain;; Methyltransferase domain
tung.gene.scaffold1013.00025	12.9273	14.4795	10.1106	9.713	8.19729	9.52818	5.23602	3.95423	4.61774	5.63161	18.1589	13.4891	9.16293	9.19369	6.59207	6.41998	16.4328	10.1917	17.8605	16.7286	0.311494	0.315549	normal	0.698533	0.350145	normal	0.798738	-0.217048	normal	0.525669	0.193302	normal	0.513358	0.328393	normal	0.0268312	-1.74155	normal	1.84715e-09	-1.77466	down	--	--	Cellular Component: integral component of membrane (GO:0016021);;	K13348|0|pop:POPTR_0011s12440g|POPTRDRAFT_232027; hypothetical protein; K13348 protein Mpv17 (A)	Peroxisome (ko04146)	[R]	General function prediction only	Mpv17 / PMP22 family
tung.gene.scaffold1015.00001	4.79605	4.33752	6.5808	6.15025	6.96542	7.11096	9.95917	7.91913	10.0309	9.33367	5.48356	5.29394	5.91577	5.52925	7.71999	10.1418	17.5053	22.2547	14.2451	25.1978	0.354332	0.197247	normal	0.868321	-0.178626	normal	0.689572	-0.295486	normal	0.855887	0.0721398	normal	0.341336	-0.391081	normal	0.00593412	-1.13777	down	0.214527	-0.760521	normal	[RTKL]	General function prediction only;; Signal transduction mechanisms;; Transcription;; Replication, recombination and repair	Molecular Function: protein kinase activity (GO:0004672);; Biological Process: protein phosphorylation (GO:0006468);;	--	--	[R]	General function prediction only	Protein kinase domain;; Protein tyrosine kinase
tung.gene.scaffold1018.00006	0.382088	0.337208	0.370638	0.304689	1.27558	0.782059	0.93514	1.41033	2.54219	1.41464	0.54158	0.533374	0.481121	0.357224	1.5515	1.50804	0.588146	1.45579	24.3135	10.8543	0.703033	0.428298	normal	0.00686794	4.02996	up	--	--	--	--	--	--	0.895533	-0.280272	normal	--	--	--	0.0146844	-3.00527	normal	[KAD]	Transcription;; RNA processing and modification;; Cell cycle control, cell division, chromosome partitioning	--	K09422|1.58161e-89|pop:POPTR_0009s09890g|POPTRDRAFT_557440; hypothetical protein; K09422 myb proto-oncogene protein, plant (A)	--	[K]	Transcription	Myb-like DNA-binding domain;; Myb-like DNA-binding domain
tung.gene.scaffold1021.00004	13.2915	11.0319	10.3295	8.60256	14.3717	14.6233	13.3003	11.5276	7.23549	6.74584	14.4173	13.4327	15.9953	14.5191	10.4004	18.7556	19.0223	8.38787	21.2496	18.2292	0.000576266	-0.654724	normal	0.691664	0.468215	normal	0.757858	-0.218405	normal	0.00852648	-0.590454	normal	0.910377	-0.133576	normal	0.846074	-0.283959	normal	6.22187e-07	-1.40529	down	--	--	Cellular Component: ubiquitin ligase complex (GO:0000151);; Cellular Component: nucleus (GO:0005634);; Biological Process: aging (GO:0007568);; Biological Process: response to water deprivation (GO:0009414);; Biological Process: response to light stimulus (GO:0009416);; Biological Process: auxin polar transport (GO:0009926);; Biological Process: regulation of meristem structural organization (GO:…	--	--	--	--	--
tung.gene.scaffold1023.00005	5.73123	7.8581	1.92841	1.49963	1.66454	2.05503	1.52431	0.954312	2.19604	3.49517	4.80124	2.72728	0.634579	0.768486	2.07836	0.852804	0.718663	1.06322	1.1671	0.926796	0.00666262	1.3855	up	0.98033	-0.123594	normal	0.651406	0.625592	normal	0.0100501	1.68101	normal	0.98347	0.0455758	normal	0.872767	-0.367463	normal	0.109338	1.1427	normal	--	--	Biological Process: transcription, DNA-templated (GO:0006351);; Molecular Function: metal ion binding (GO:0046872);;	--	--	--	--	--
tung.gene.scaffold1024.00006	0.874025	0.764307	0.178491	0.318946	0.0865457	0.1308	0	0.056969	0.0189524	0	1.63391	0.988042	0.522561	0.816453	0.220085	0.232148	0.534493	0	0.962401	0.896545	--	--	--	0.258756	1.82788	normal	0.596405	-0.645562	normal	0.036155	-1.54394	normal	--	--	--	0.649883	-3.24156	normal	7.43988e-08	-7.07896	down	--	--	Molecular Function: hydrolase activity (GO:0016787);;	--	--	[T]	Signal transduction mechanisms	NB-ARC domain
tung.gene.scaffold1029.00007	8.59834	11.0704	12.4919	11.242	17.5685	15.6779	10.3883	9.04484	4.96613	6.63627	10.4308	8.51371	7.22082	7.89212	12.385	17.3122	5.08668	11.5903	22.2933	30.0651	0.0117571	-0.619996	normal	0.0102002	1.48196	normal	1	0.00855134	normal	0.0182428	0.629389	normal	0.755502	0.187773	normal	0.9463	0.0923533	normal	4.35366e-07	-2.00883	down	--	--	--	--	--	--	--	--
tung.gene.scaffold103.00015	16.9291	10.2844	27.25	24.5184	11.0329	12.8232	5.66943	4.39996	3.19314	5.00706	18.7952	22.0443	24.9823	24.7069	19.2949	25.7452	5.59725	5.06546	12.5757	9.50157	0.275577	-0.471853	normal	0.288572	1.03988	normal	0.465689	-0.524658	normal	0.797564	-0.083774	normal	0.0832788	-0.851671	normal	0.99133	-0.0282012	normal	0.000805373	-1.53877	down	--	--	--	--	--	--	--	C2 domain
tung.gene.scaffold103.00019	3.97176	5.50338	2.95742	1.80692	3.70557	2.57864	2.69547	2.87533	4.67599	5.67001	6.19591	3.70318	0.273749	0.999088	1.27623	2.77412	2.44148	5.84458	0.0824155	0.7592	0.000569543	0.929767	normal	0.0538182	-3.33338	normal	0.989844	-0.0630475	normal	0.0303414	1.87831	normal	0.526821	0.654065	normal	0.657831	-0.630521	normal	4.15136e-14	3.63409	up	[Q]	Secondary metabolites biosynthesis, transport and catabolism	Molecular Function: monooxygenase activity (GO:0004497);; Molecular Function: iron ion binding (GO:0005506);; Molecular Function: electron carrier activity (GO:0009055);; Molecular Function: oxidoreductase activity, acting on paired donors, with incorporation or reduction of molecular oxygen (GO:0016705);; Molecular Function: heme binding (GO:0020037);; Molecular Function: secologanin synthase ac…	--	--	[QI]	Secondary metabolites biosynthesis, transport and catabolism;; Lipid transport and metabolism	Cytochrome P450
tung.gene.scaffold103.00025	65.2094	58.1434	191.189	204.281	279.503	271.512	356.765	339.658	282.165	238.75	65.8111	75.9854	207.74	191.206	224.711	252.375	154.489	327.396	63.4238	71.7608	0.0211319	-0.4326	normal	0.148934	-1.82908	normal	0.837589	-0.172308	normal	0.821493	-0.0714889	normal	0.631222	0.238947	normal	0.462784	0.544672	normal	5.82349e-09	1.94191	up	--	--	--	--	--	--	--	--
tung.gene.scaffold103.00035	12.9831	10.3893	51.0733	34.5098	11.8265	22.9356	5.33508	3.35019	5.48092	5.64833	55.3317	27.165	11.4787	16.9286	12.9071	11.4651	9.3222	3.62078	50.9292	95.1794	0.034028	1.02318	normal	0.000263294	3.51527	up	0.110752	-1.75097	normal	0.00450218	1.84177	up	0.982384	-0.0375255	normal	0.580362	-1.01591	normal	5.78721e-05	-3.50588	down	--	--	--	--	--	--	--	Phytosulfokine precursor protein (PSK)
tung.gene.scaffold103.00036	10.634	10.6621	9.28625	10.3915	12.0122	11.4201	15.7488	16.639	11.662	11.3185	9.5259	9.46841	8.4487	9.11662	8.20128	9.19657	7.91778	6.371	5.44921	5.57422	0.39945	-0.175114	normal	0.728195	-0.386282	normal	0.931779	0.10275	normal	0.293539	0.29517	normal	0.814397	0.136256	normal	0.132562	0.816875	normal	0.00134504	1.02918	up	[RTKL]	General function prediction only;; Signal transduction mechanisms;; Transcription;; Replication, recombination and repair	Molecular Function: ATP binding (GO:0005524);; Biological Process: protein phosphorylation (GO:0006468);; Molecular Function: RNA polymerase II carboxy-terminal domain kinase activity (GO:0008353);;	K02202|0|rcu:RCOM_0243690|cak1, putative (EC:2.7.11.23); K02202 cyclin-dependent kinase 7 [EC:2.7.11.22 2.7.11.23] (A)	Basal transcription factors (ko03022);; Nucleotide excision repair (ko03420)	[DKL]	Cell cycle control, cell division, chromosome partitioning;; Transcription;; Replication, recombination and repair	Protein kinase domain;; Protein tyrosine kinase
tung.gene.scaffold103.00040	3.25384	3.90042	1.89315	1.33619	1.30984	1.54389	1.15313	0.990966	1.47899	1.54473	4.12162	2.96477	0.967447	1.00537	1.4345	1.80671	1.20428	0.986142	5.42761	4.67391	0.265854	0.496062	normal	0.000952032	2.2023	up	1	0.011166	normal	0.178807	0.651178	normal	0.833345	-0.191877	normal	0.970578	-0.0734338	normal	3.90443e-06	-1.77843	down	[RTKL]	General function prediction only;; Signal transduction mechanisms;; Transcription;; Replication, recombination and repair	Cellular Component: ubiquitin ligase complex (GO:0000151);; Molecular Function: protein serine/threonine kinase activity (GO:0004674);; Molecular Function: ubiquitin-protein transferase activity (GO:0004842);; Molecular Function: ATP binding (GO:0005524);; Biological Process: protein phosphorylation (GO:0006468);; Biological Process: response to stress (GO:0006950);; Biological Process: protein u…	--	--	--	--	Protein kinase domain;; Protein tyrosine kinase;; U-box domain;; Universal stress protein family
tung.gene.scaffold103.00044	30.1621	25.2532	22.373	17.1219	24.012	25.7964	28.6372	36.9876	18.2408	28.1086	16.2982	15.2153	16.5501	15.3838	13.6443	10.9516	12.0065	15.5705	10.8504	8.80232	0.181816	-0.54913	normal	0.418087	-0.563574	normal	0.00825577	0.795295	normal	0.39362	0.20921	normal	2.9126e-05	1.07395	up	0.000313764	1.36635	up	0.0096269	1.38144	up	--	--	Cellular Component: nucleus (GO:0005634);; Cellular Component: cytosol (GO:0005829);; Cellular Component: plasma membrane (GO:0005886);;	--	--	--	--	Variant SH3 domain;; SH3 domain
tung.gene.scaffold1030.00001	0.603463	0.230589	2.01827	2.92924	5.05174	4.9775	4.62057	4.66694	10.68	8.04117	2.37994	2.43882	1.22362	0.880981	2.87302	2.22217	2.06266	5.45438	21.0765	38.131	4.49514e-06	1.26814	up	0.00373568	2.79039	up	0.00155052	-2.59798	down	0.0245779	1.37936	normal	0.192739	0.788865	normal	0.99937	-0.0124883	normal	0.0340713	-1.53398	normal	--	--	Molecular Function: calcium-dependent protein serine/threonine phosphatase activity (GO:0004723);; Molecular Function: calcium ion binding (GO:0005509);; Biological Process: detection of calcium ion (GO:0005513);; Cellular Component: cytoplasm (GO:0005737);; Cellular Component: calcineurin complex (GO:0005955);; Biological Process: stomatal movement (GO:0010118);; Biological Process: calcium-medi…	K06268|6.47002e-126|rcu:RCOM_1243080|calcineurin B, putative; K06268 serine/threonine-protein phosphatase 2B regulatory subunit (A)	--	[T]	Signal transduction mechanisms	EF hand;; EF-hand domain pair;; EF-hand domain pair;; EF hand;; EF-hand domain
tung.gene.scaffold1038.00001	6.43224	8.00076	2.78634	1.87836	1.25479	0.914126	1.48023	1.74184	1.54186	2.28367	4.31358	2.93329	0.179035	0.450878	0.598325	0.408816	1.1068	1.59274	4.82051	6.09297	0.522021	0.366193	normal	0.0267246	1.98519	normal	0.019348	0.98416	normal	1.37809e-05	2.83533	up	0.282785	1.17491	normal	0.9409	0.155577	normal	0.00284108	-1.46262	down	--	--	Molecular Function: triglyceride lipase activity (GO:0004806);; Biological Process: lipid metabolic process (GO:0006629);;	--	--	[I]	Lipid transport and metabolism	Lipase (class 3);; Protein of unknown function (DUF2974)
tung.gene.scaffold1038.00003	23.7874	16.4334	28.7286	32.2837	11.5836	14.4965	4.39196	2.20564	1.70535	1.9304	18.0263	21.7919	35.2842	31.1996	14.0941	14.1648	11.1505	2.76833	3.7968	4.82318	0.20497	-1.04459	normal	0.817186	-0.766168	normal	0.991872	0.0348284	normal	0.117861	-0.324066	normal	0.992351	-0.0100408	normal	0.704557	-1.02875	normal	0.00449079	-1.30473	down	--	--	Cellular Component: plasma membrane (GO:0005886);;	--	--	--	--	Remorin, C-terminal region
tung.gene.scaffold1038.00007	9.44965	12.4405	6.36395	6.77382	4.0679	4.26361	3.37092	3.03691	3.34346	4.06355	11.0023	7.00124	4.84811	5.05842	5.84536	3.67602	7.88236	5.13401	11.787	7.29158	0.423966	0.246326	normal	0.479531	0.559347	normal	0.726289	0.390135	normal	0.242713	0.338855	normal	0.917101	-0.117825	normal	0.0980472	-1.01584	normal	0.00209157	-1.32766	down	--	--	Molecular Function: sequence-specific DNA binding transcription factor activity (GO:0003700);; Biological Process: regulation of transcription, DNA-templated (GO:0006355);; Biological Process: response to stress (GO:0006950);; Biological Process: signal transduction (GO:0007165);; Biological Process: response to abiotic stimulus (GO:0009628);; Biological Process: response to abscisic acid (GO:000…	K14432|1.41749e-173|rcu:RCOM_1590260|DNA binding protein, putative; K14432 ABA responsive element binding factor (A)	Plant hormone signal transduction (ko04075)	--	--	bZIP transcription factor;; Basic region leucine zipper
tung.gene.scaffold1038.00009	7.3331	9.3198	6.84727	5.42274	6.35302	6.36353	7.17266	6.75793	7.69236	8.98288	9.92483	6.77686	4.20113	4.10051	5.7774	4.50508	2.99658	4.65481	18.8246	27.003	0.63797	0.115028	normal	2.56848e-05	2.33556	up	1	-0.00154102	normal	0.15703	0.434975	normal	0.361056	0.416854	normal	0.100633	0.996237	normal	0.00566222	-1.22324	down	[RTKL]	General function prediction only;; Signal transduction mechanisms;; Transcription;; Replication, recombination and repair	Molecular Function: protein kinase C activity (GO:0004697);; Molecular Function: ATP binding (GO:0005524);; Cellular Component: cytosol (GO:0005829);; Biological Process: protein phosphorylation (GO:0006468);;	K08790|0|rcu:RCOM_1590280|serine/threonine-protein kinase, putative (EC:2.7.11.13); K08790 serine/threonine kinase 38 [EC:2.7.11.1] (A)	--	[R]	General function prediction only	Protein kinase domain;; Protein tyrosine kinase
tung.gene.scaffold1038.00018	11.5002	8.86239	5.19986	7.77449	5.45978	6.2962	7.36013	8.20514	4.02214	3.45956	11.0371	14.7105	13.917	12.2416	7.09336	8.86171	3.89223	2.95923	5.37246	6.50905	3.43808e-07	-1.1353	down	0.42213	0.765297	normal	0.683544	-0.315958	normal	1.63911e-06	-1.15592	down	0.563856	-0.290184	normal	0.0265292	1.30061	normal	0.162495	-0.598626	normal	[U]	Intracellular trafficking, secretion, and vesicular transport	Biological Process: mitotic G2 phase (GO:0000085);; Cellular Component: nucleus (GO:0005634);; Cellular Component: cytosol (GO:0005829);; Cellular Component: plasma membrane (GO:0005886);; Biological Process: regulation of DNA replication (GO:0006275);; Biological Process: DNA methylation (GO:0006306);; Biological Process: chromatin silencing (GO:0006342);; Biological Process: cell proliferation …	--	--	[U]	Intracellular trafficking, secretion, and vesicular transport	VID27 cytoplasmic protein
tung.gene.scaffold1038.00033	2.86376	2.87442	6.49979	1.94832	9.01927	2.66059	4.91859	7.79924	23.4947	21.2592	0.797687	0.780346	0.634342	1.24013	12.3645	14.8559	0	6.89329	0.798336	4.59131	0.524029	0.508413	normal	--	--	--	--	--	--	--	--	--	0.991823	0.0595602	normal	--	--	--	0.00942377	2.973	up	--	--	Molecular Function: calcium ion binding (GO:0005509);;	--	--	--	--	EF-hand domain pair;; EF hand;; EF hand;; EF-hand domain;; EF-hand domain pair
tung.gene.scaffold104.00002	72.4769	50.1494	88.193	87.0382	98.8215	104.323	49.9712	42.3554	28.1495	24.1592	61.9659	85.003	139.124	138.411	116.343	107.851	151.824	35.5653	61.46	54.9053	4.59899e-05	-0.577463	normal	0.811204	-0.792752	normal	0.769706	-0.313881	normal	0.00509478	-0.574022	normal	0.403498	-0.337557	normal	0.625084	-1.34006	normal	7.37651e-05	-1.12287	down	[BK]	Chromatin structure and dynamics;; Transcription	Molecular Function: transferase activity (GO:0016740);;	K11723|1.35093e-110|rcu:RCOM_0261000|bromodomain-containing protein (EC:2.3.1.48); K11723 bromodomain-containing protein 7/9 (A)	--	[R]	General function prediction only	Bromodomain
tung.gene.scaffold1044.00003	11.1752	8.67991	15.0262	12.7155	23.97	22.8769	25.7892	24.1528	14.7303	13.0864	10.171	12.3883	16.0735	13.7757	16.8507	13.4064	13.0586	15.3131	3.13299	3.81686	4.55554e-07	-0.698992	normal	6.02938e-06	-2.0353	down	0.798534	-0.187314	normal	0.81741	-0.0658723	normal	0.0519453	0.589562	normal	0.148739	0.665164	normal	2.63802e-13	2.00258	up	--	--	--	--	--	--	--	Plant protein of unknown function (DUF869)
tung.gene.scaffold1045.00005	30.3958	37.0201	45.6952	49.8595	28.8344	27.3105	40.5914	37.2263	54.9529	78.7877	22.4018	25.7262	11.2358	12.6906	18.9815	12.2574	24.7625	30.518	29.5955	30.1025	0.00826136	0.769415	normal	0.981892	0.0389962	normal	0.229667	0.46239	normal	4.32652e-28	1.97566	up	0.000567788	0.953497	normal	0.362689	0.469351	normal	0.000111675	1.20062	up	--	--	--	--	--	--	--	--
tung.gene.scaffold1047.00001	6.58626	6.8871	7.99363	7.50819	8.96991	8.6326	5.4199	6.55166	11.3374	10.4527	7.01509	5.13338	7.20047	5.79577	7.68251	7.27356	8.86396	11.1538	7.91056	8.56171	5.41617e-05	1.03204	up	0.831705	-0.277793	normal	0.961285	0.0936875	normal	0.177791	0.475412	normal	0.943609	0.0602602	normal	0.171557	-0.996771	normal	0.486181	0.314003	normal	[R]	General function prediction only	Molecular Function: triglyceride lipase activity (GO:0004806);; Cellular Component: extracellular space (GO:0005615);; Biological Process: lipid catabolic process (GO:0016042);;	--	--	[I]	Lipid transport and metabolism	Partial alpha/beta-hydrolase lipase region;; Alpha/beta hydrolase family;; Alpha/beta hydrolase family;; alpha/beta hydrolase fold
tung.gene.scaffold105.00049	33.1974	36.6284	39.4583	32.5884	24.3169	24.5999	20.822	23.3986	29.6107	29.8062	24.1932	26.1231	16.2256	19.9585	19.7169	18.7911	28.3412	25.8831	8.03752	9.4238	0.0373905	0.326893	normal	1.49565e-05	-2.01664	down	0.160068	0.509833	normal	0.0056764	0.770163	normal	0.189435	0.446748	normal	0.960689	-0.0369455	normal	6.85982e-17	2.30776	up	--	--	--	--	--	--	--	--
tung.gene.scaffold105.00050	23.5743	20.2914	20.4968	20.369	23.5681	30.5529	31.3717	25.3297	16.887	18.1247	33.2081	27.6084	32.6637	33.5091	22.4675	26.1687	28.2574	21.8127	34.6173	38.9891	0.00181829	-0.577456	normal	0.466786	0.535962	normal	0.21594	-0.488596	normal	0.00446674	-0.611348	normal	0.943445	0.0477741	normal	0.979844	-0.0241558	normal	7.35341e-05	-1.13614	down	[F]	Nucleotide transport and metabolism	Molecular Function: nucleoside diphosphate kinase activity (GO:0004550);; Molecular Function: ATP binding (GO:0005524);; Cellular Component: nucleus (GO:0005634);; Biological Process: nucleoside diphosphate phosphorylation (GO:0006165);; Biological Process: GTP biosynthetic process (GO:0006183);; Biological Process: UTP biosynthetic process (GO:0006228);; Biological Process: CTP biosynthetic proc…	K00940|2.72701e-114|rcu:RCOM_1507310|nucleoside diphosphate kinase, putative (EC:2.7.4.6); K00940 nucleoside-diphosphate kinase [EC:2.7.4.6] (A)	Purine metabolism (ko00230);; Pyrimidine metabolism (ko00240)	[F]	Nucleotide transport and metabolism	Nucleoside diphosphate kinase
tung.gene.scaffold105.00064	2.7874	0.256562	52.4428	80.0961	95.5126	113.407	83.883	49.8936	120.347	117.158	68.8685	52.1527	60.2798	41.8627	240.028	208.865	627.139	762.029	3703.6	2050.32	0.124151	0.597418	normal	0.12071	2.07413	normal	6.75016e-22	-5.2693	down	0.866357	0.125689	normal	0.00526743	-0.876586	normal	7.01053e-08	-3.14374	down	9.74493e-06	-4.61949	down	[C]	Energy production and conversion	Molecular Function: malate synthase activity (GO:0004474);; Biological Process: glyoxylate cycle (GO:0006097);; Biological Process: tricarboxylic acid cycle (GO:0006099);; Cellular Component: glyoxysome (GO:0009514);;	K01638|0|rcu:RCOM_1506900|malate synthase, putative (EC:2.3.3.9); K01638 malate synthase [EC:2.3.3.9] (A)	Pyruvate metabolism (ko00620);; Glyoxylate and dicarboxylate metabolism (ko00630);; Carbon metabolism (ko01200)	[C]	Energy production and conversion	Malate synthase
tung.gene.scaffold105.00067	0.79565	0.730153	0.886693	0.590949	0.73747	1.59433	0.955844	1.2608	1.03587	1.46388	0.340272	0.562349	0.42919	0.130342	0.668353	0.791687	1.96925	1.52121	6.99548	6.85397	0.0245511	0.939064	normal	0.000444616	1.93618	up	0.832646	0.433709	normal	0.0339307	1.94611	normal	0.972404	-0.0600784	normal	0.179349	-1.31671	normal	2.12347e-12	-2.3129	down	--	--	Biological Process: chromosome segregation (GO:0007059);; Biological Process: meiosis I (GO:0007127);; Biological Process: regulation of organelle organization (GO:0033043);; Biological Process: cellular biosynthetic process (GO:0044249);; Biological Process: cellular macromolecule metabolic process (GO:0044260);; Biological Process: system development (GO:0048731);; Biological Process: chromosom…	--	--	--	--	Protein of unknown function (DUF3537)
tung.gene.scaffold105.00068	8.47008	6.60594	2.91611	3.27275	2.84396	2.26678	0.8086	1.90604	0.802396	0.956157	14.0003	13.0266	8.27696	7.37066	2.95388	4.79083	4.1399	1.15572	10.8869	10.1787	0.574364	-0.582618	normal	0.000690172	1.93108	up	0.00790022	-0.822282	normal	1.55136e-07	-1.39947	down	0.482147	-0.597735	normal	0.694742	-0.977131	normal	4.70389e-21	-3.48951	down	[IQ]	Lipid transport and metabolism;; Secondary metabolites biosynthesis, transport and catabolism	Molecular Function: fatty-acyl-CoA synthase activity (GO:0004321);; Cellular Component: peroxisome (GO:0005777);; Biological Process: jasmonic acid biosynthetic process (GO:0009695);; Molecular Function: ligase activity (GO:0016874);; Molecular Function: Photinus-luciferin 4-monooxygenase (ATP-hydrolyzing) activity (GO:0047077);; Biological Process: oxidation-reduction process (GO:0055114);;	--	--	[I]	Lipid transport and metabolism	AMP-binding enzyme;; AMP-binding enzyme C-terminal domain
tung.gene.scaffold105.00078	11.7295	9.81905	23.5029	22.2886	21.714	25.5688	20.3566	18.6596	30.593	31.6007	13.3325	16.1629	20.1931	20.2366	24.7129	19.7883	69.1033	49.3077	22.2393	22.438	1.37575e-07	0.797129	normal	0.00247118	-1.4607	down	0.291917	-0.462073	normal	0.435818	0.193151	normal	0.992111	0.0106776	normal	0.000487729	-1.80785	down	0.153793	0.451337	normal	[R]	General function prediction only	--	K14829|0|rcu:RCOM_1506640|WD-repeat protein, putative; K14829 pre-rRNA-processing protein IPI3 (A)	--	[R]	General function prediction only	WD domain, G-beta repeat
tung.gene.scaffold105.00085	51.0902	39.4433	54.0924	45.2133	70.7178	77.2852	73.4689	74.2947	45.0199	43.3516	33.635	40.1452	75.481	64.6012	60.8706	54.2773	44.9174	38.1218	18.5931	15.8967	1.3704e-06	-0.740735	normal	0.0067814	-1.35955	down	0.659126	0.299441	normal	0.0094464	-0.551132	normal	0.285008	0.421363	normal	0.114762	0.842386	normal	9.99677e-07	1.46228	up	[O]	Posttranslational modification, protein turnover, chaperones	Molecular Function: ATP binding (GO:0005524);; Molecular Function: microtubule-severing ATPase activity (GO:0008568);;	--	--	[O]	Posttranslational modification, protein turnover, chaperones	ATPase family associated with various cellular activities (AAA);; FHA domain;; Holliday junction DNA helicase ruvB N-terminus
tung.gene.scaffold105.00097	2.44954	2.15844	2.99494	3.53211	2.48314	3.74869	2.21307	5.05613	4.9935	4.9616	3.86762	3.81689	3.3494	3.87266	4.9225	3.73501	5.41961	5.86825	9.20099	6.03739	0.0021989	1.04779	up	0.548824	0.602717	normal	0.0544089	-1.02098	normal	0.802851	-0.137493	normal	0.5486	-0.421921	normal	0.251533	-1.00699	normal	0.226929	-0.561365	normal	--	--	--	--	--	--	--	HCaRG protein
tung.gene.scaffold105.00098	8.44625	6.66404	5.26537	5.94847	8.40435	10.9407	12.5852	13.9216	4.64671	5.22783	7.52001	9.89438	13.2411	11.5646	6.89338	8.26717	5.89336	2.81375	2.29295	1.35131	2.39124e-11	-1.32439	down	0.332506	-1.28376	normal	0.788963	-0.231197	normal	1.04431e-06	-1.15654	down	0.416335	0.374028	normal	0.00179549	1.568	up	0.000931891	1.52852	up	--	--	--	--	--	[R]	General function prediction only	PPR repeat family;; PPR repeat;; PPR repeat;; Pentatricopeptide repeat domain;; DYW family of nucleic acid deaminases
tung.gene.scaffold1050.00012	0.0141675	0.0484307	0.0716484	0.030511	0.108695	0.326655	1.10013	1.89527	1.22164	1.16621	0	0	0	0	0	0	0	0	0	0.0238647	0.886974	-0.111188	normal	--	--	--	--	--	--	--	--	--	--	--	--	0.000279413	Inf	up	4.20858e-06	6.77335	up	[Q]	Secondary metabolites biosynthesis, transport and catabolism	Molecular Function: monooxygenase activity (GO:0004497);; Molecular Function: iron ion binding (GO:0005506);; Cellular Component: endoplasmic reticulum (GO:0005783);; Molecular Function: electron carrier activity (GO:0009055);; Cellular Component: integral component of membrane (GO:0016021);; Molecular Function: oxidoreductase activity, acting on paired donors, with incorporation or reduction of …	K12153|0|pop:POPTR_1061s00200g|hypothetical protein; K12153 phenylalanine N-monooxygenase [EC:1.14.13.124] (A)	Cyanoamino acid metabolism (ko00460);; Glucosinolate biosynthesis (ko00966);; 2-Oxocarboxylic acid metabolism (ko01210)	[Q]	Secondary metabolites biosynthesis, transport and catabolism	Cytochrome P450
tung.gene.scaffold1052.00013	140.451	71.6472	977.328	626.265	1824	1697	2154.74	2181.59	2215.57	2051.69	78.2701	170.629	675.347	617.93	1147.67	1330.87	868.097	2244.85	373.885	480.549	0.508205	0.260315	normal	0.240156	-2.08351	normal	0.956674	-0.243338	normal	0.413726	0.493459	normal	0.657647	0.275584	normal	0.917656	0.159865	normal	1.35132e-07	2.50435	up	[R]	General function prediction only	Molecular Function: catalytic activity (GO:0003824);; Biological Process: metabolic process (GO:0008152);;	--	--	[R]	General function prediction only	Alpha/beta hydrolase family;; Alpha/beta hydrolase family;; alpha/beta hydrolase fold
tung.gene.scaffold1052.00019	2.90653	2.81085	2.07415	2.95567	2.74212	3.29831	5.02971	4.79016	2.69401	2.49068	3.22984	3.37052	3.17577	3.02922	2.56107	1.85134	1.20969	1.12773	3.50478	2.62276	0.00251803	-0.830678	normal	0.180315	1.38214	normal	0.901437	-0.17185	normal	0.377022	-0.372533	normal	0.479579	0.449653	normal	0.00473172	2.00185	up	0.740129	-0.209988	normal	--	--	--	--	--	--	--	Plant organelle RNA recognition domain
tung.gene.scaffold1052.00021	55.4714	82.2751	17.247	15.9468	14.8313	12.0067	25.4917	23.2965	13.031	20.9926	30.1347	17.5434	2.24221	6.5768	9.47155	9.01651	5.54295	3.7315	1.23151	2.91972	0.320752	-0.376248	normal	0.293318	-1.03918	normal	0.038955	1.51783	normal	7.16616e-08	1.94507	up	0.184621	0.489238	normal	5.06775e-09	2.27949	up	3.27291e-05	2.94428	up	[V]	Defense mechanisms	Biological Process: drug transmembrane transport (GO:0006855);; Biological Process: fatty acid catabolic process (GO:0009062);; Molecular Function: drug transmembrane transporter activity (GO:0015238);; Molecular Function: antiporter activity (GO:0015297);; Cellular Component: membrane (GO:0016020);;	K03327|0|pop:POPTR_0019s11600g|POPTRDRAFT_249770; hypothetical protein; K03327 multidrug resistance protein, MATE family (A)	--	[R]	General function prediction only	MatE
tung.gene.scaffold1056.00002	16.2832	7.5803	25.8517	25.0576	18.1211	17.2834	12.3904	10.0943	8.84336	6.9229	6.53991	12.0774	33.8266	30.5625	29.5443	29.6755	17.5686	13.0826	2.40083	3.83482	0.104036	-0.435569	normal	8.82618e-05	-2.37274	down	0.901849	0.395972	normal	0.242353	-0.274094	normal	0.006809	-0.80317	normal	0.382937	-0.587941	normal	0.00418349	1.35089	up	--	--	--	--	--	[R]	General function prediction only	--
tung.gene.scaffold1056.00009	3.47209	3.44944	2.87149	3.58112	3.01971	3.56806	3.57791	3.05555	3.45761	3.70181	2.76864	2.40857	2.07972	2.63133	2.03073	1.33883	2.27423	3.10553	0.485255	0.505216	0.739834	0.131386	normal	0.0140532	-2.53869	normal	0.594917	0.444324	normal	0.27461	0.459154	normal	0.0740843	0.942522	normal	0.863811	0.220172	normal	1.6298e-07	2.89117	up	[L]	Replication, recombination and repair	Molecular Function: deoxyribodipyrimidine photo-lyase activity (GO:0003904);; Biological Process: DNA repair (GO:0006281);;	K01669|0|rcu:RCOM_1680910|DNA photolyase, putative (EC:4.1.99.3); K01669 deoxyribodipyrimidine photo-lyase [EC:4.1.99.3] (A)	--	[LT]	Replication, recombination and repair;; Signal transduction mechanisms	FAD binding domain of DNA photolyase;; DNA photolyase
tung.gene.scaffold1056.00018	5.69239	6.62785	23.424	13.9755	11.3431	9.01147	3.91906	4.33511	10.5156	10.2047	14.2742	6.72307	1.41656	5.23073	3.6929	4.98906	4.69939	4.66232	13.722	13.5877	3.95593e-06	1.41196	up	0.0422119	1.54275	normal	0.733777	-0.757597	normal	0.00276839	2.51187	up	0.00731964	1.1972	up	0.86326	-0.258869	normal	0.388675	-0.388596	normal	--	--	--	--	--	--	--	Protein of unknown function (DUF1442)
tung.gene.scaffold1056.00030	69.7392	46.4127	78.8654	81.1492	70.3867	74.4117	56.5883	42.1272	41.4886	47.5462	55.6987	73.8986	144.738	123.238	81.564	97.8823	113.36	39.9823	10.3696	10.2825	0.977637	0.011995	normal	0.168498	-2.91927	normal	0.929402	-0.151587	normal	9.35816e-05	-0.762666	normal	0.31983	-0.376467	normal	0.640771	-0.842771	normal	9.25471e-15	2.09034	up	[Q]	Secondary metabolites biosynthesis, transport and catabolism	Molecular Function: copper ion binding (GO:0005507);; Cellular Component: extracellular region (GO:0005576);; Biological Process: nitric oxide biosynthetic process (GO:0006809);; Molecular Function: primary amine oxidase activity (GO:0008131);; Biological Process: amine metabolic process (GO:0009308);; Biological Process: abscisic acid-activated signaling pathway (GO:0009738);; Molecular Function…	K00276|0|rcu:RCOM_1679970|Amine oxidase [copper-containing] precursor, putative; K00276 primary-amine oxidase [EC:1.4.3.21] (A)	Glycine, serine and threonine metabolism (ko00260);; Tyrosine metabolism (ko00350);; Phenylalanine metabolism (ko00360);; beta-Alanine metabolism (ko00410);; Isoquinoline alkaloid biosynthesis (ko00950);; Tropane, piperidine and pyridine alkaloid biosynthesis (ko00960)	[Q]	Secondary metabolites biosynthesis, transport and catabolism	Copper amine oxidase, enzyme domain;; Copper amine oxidase, N2 domain;; Copper amine oxidase, N3 domain
tung.gene.scaffold1056.00036	15.9528	10.5824	19.6499	17.15	22.2617	20.4463	25.8266	25.1794	21.9621	19.58	10.5526	9.38472	19.4592	14.4491	13.2215	16.8203	25.3821	24.4182	46.8039	50.9572	0.0153456	-0.371353	normal	0.0895073	0.913213	normal	0.636919	0.430602	normal	0.985429	-0.0124392	normal	0.0343013	0.638785	normal	0.843319	0.131631	normal	3.61685e-05	-1.15176	down	[Q]	Secondary metabolites biosynthesis, transport and catabolism	Molecular Function: copper ion binding (GO:0005507);; Molecular Function: primary amine oxidase activity (GO:0008131);; Biological Process: amine metabolic process (GO:0009308);; Molecular Function: quinone binding (GO:0048038);; Biological Process: oxidation-reduction process (GO:0055114);;	K00276|0|pop:POPTR_0001s07870g|hypothetical protein; K00276 primary-amine oxidase [EC:1.4.3.21] (A)	Glycine, serine and threonine metabolism (ko00260);; Tyrosine metabolism (ko00350);; Phenylalanine metabolism (ko00360);; beta-Alanine metabolism (ko00410);; Isoquinoline alkaloid biosynthesis (ko00950);; Tropane, piperidine and pyridine alkaloid biosynthesis (ko00960)	[Q]	Secondary metabolites biosynthesis, transport and catabolism	Copper amine oxidase, enzyme domain;; Copper amine oxidase, N3 domain;; Copper amine oxidase, N2 domain
tung.gene.scaffold1057.00001	2.66815	3.89491	1.25163	1.25663	0.543546	0.427628	0.629922	1.0096	1.99965	1.01325	2.21572	2.32116	0.0513753	0.121457	0.369764	0.0517674	0.160762	0.185215	0	0.0395637	0.324901	0.904464	normal	--	--	--	0.638333	0.534981	normal	0.000437577	4.09392	up	--	--	--	--	--	--	0.000280598	6.35738	up	[KAD]	Transcription;; RNA processing and modification;; Cell cycle control, cell division, chromosome partitioning	Biological Process: response to organic substance (GO:0010033);; Biological Process: response to oxygen-containing compound (GO:1901700);;	K09422|1.03155e-117|rcu:RCOM_0845210|r2r3-myb transcription factor, putative; K09422 myb proto-oncogene protein, plant (A)	--	[K]	Transcription	Myb-like DNA-binding domain;; Myb-like DNA-binding domain
tung.gene.scaffold1057.00005	147.015	152.861	159.541	138.543	114.775	114.729	88.6255	97.5794	90.6157	70.7041	165.417	145.578	194.035	193.142	106.529	113.943	115.301	113.176	25.8677	28.236	0.947868	0.0217538	normal	1.19952e-06	-2.14582	down	0.956674	-0.0799234	normal	0.22987	-0.274015	normal	0.846577	-0.104541	normal	0.289219	-0.544196	normal	1.0945e-07	1.6245	up	[HC]	Coenzyme transport and metabolism;; Energy production and conversion	Molecular Function: cytochrome-b5 reductase activity, acting on NAD(P)H (GO:0004128);; Cellular Component: endoplasmic reticulum (GO:0005783);; Cellular Component: plasma membrane (GO:0005886);; Cellular Component: plant-type cell wall (GO:0009505);; Biological Process: electron transport chain (GO:0022900);;	K00326|1.78126e-175|cit:102612193|NADH--cytochrome b5 reductase 1-like; K00326 cytochrome-b5 reductase [EC:1.6.2.2] (A)	Amino sugar and nucleotide sugar metabolism (ko00520)	[HC]	Coenzyme transport and metabolism;; Energy production and conversion	Oxidoreductase FAD-binding domain;; Oxidoreductase NAD-binding domain
tung.gene.scaffold1057.00009	71.8842	48.928	92.3663	83.4723	91.8172	82.2439	78.9352	64.3802	34.2773	36.0697	121.636	112.866	147.792	138.249	86.3073	59.2378	74.3173	41.8052	13.8752	13.775	0.000129899	-0.786097	normal	0.012693	-2.10022	normal	0.00374271	-0.939619	normal	0.00229375	-0.620574	normal	0.863105	0.131037	normal	0.982212	0.023851	normal	8.7613e-07	1.33949	up	[KAD]	Transcription;; RNA processing and modification;; Cell cycle control, cell division, chromosome partitioning	Molecular Function: DNA binding (GO:0003677);; Molecular Function: chromatin binding (GO:0003682);;	K09422|1.02193e-161|pop:POPTR_0013s06320g|POPTRDRAFT_571286; hypothetical protein; K09422 myb proto-oncogene protein, plant (A)	--	[K]	Transcription	Myb-like DNA-binding domain;; Myb-like DNA-binding domain
tung.gene.scaffold1057.00014	2.30754	3.15243	3.8023	4.70601	2.13038	3.82657	7.86727	7.00116	34.6733	34.656	2.77373	2.1896	1.28234	2.90155	6.18683	2.75518	4.56614	16.7506	9.98529	12.7383	4.11185e-43	2.98649	up	0.995696	-0.0479991	normal	0.988927	0.105673	normal	0.0064813	1.61259	up	0.494908	-1.16592	normal	0.614393	-1.31838	normal	2.61028e-08	1.71657	up	--	--	--	--	--	--	--	--
tung.gene.scaffold1057.00016	6.56914	4.97522	0.909227	2.48467	1.29307	2.17018	0.761261	0.816519	0.182826	0.335242	3.83806	4.40134	6.79255	4.83443	1.76064	1.70623	0.392291	0.396605	0.339459	0.195051	0.000732282	-1.83163	down	0.853201	-0.595764	normal	0.23918	0.533247	normal	0.000395943	-2.06144	down	0.810783	0.2461	normal	0.354364	1.22914	normal	1	-0.0060281	normal	--	--	--	--	--	--	--	Plant phosphoribosyltransferase C-terminal;; C2 domain
tung.gene.scaffold1057.00022	1.77739	2.80363	3.95247	2.54706	6.30018	8.19941	6.37478	4.95634	3.77581	4.0282	3.04271	2.00404	3.05972	2.41264	4.68376	7.43763	10.0382	9.24142	28.1854	28.9061	0.875537	0.0572383	normal	0.000824801	1.53694	up	0.920998	-0.255983	normal	0.239744	0.70105	normal	0.774566	-0.224219	normal	0.00963782	-1.32505	down	3.41266e-24	-2.80353	down	[P]	Inorganic ion transport and metabolism	Cellular Component: integral component of membrane (GO:0016021);; Biological Process: transmembrane transport (GO:0055085);;	K13754|0|rcu:RCOM_1321040|Sodium/potassium/calcium exchanger 6 precursor, putative; K13754 solute carrier family 24 (sodium/potassium/calcium exchanger), member 6 (A)	--	[P]	Inorganic ion transport and metabolism	Sodium/calcium exchanger protein
tung.gene.scaffold1057.00023	0.304238	0	7.47391	5.14759	13.68	11.8311	3.23535	3.29714	0.152134	0.0435911	0.0848364	0.296552	9.61964	4.78227	3.40407	6.59651	3.19991	2.13513	0	0.0609482	1.5159e-07	-4.52335	down	1.08788e-05	-6.59255	down	--	--	--	0.745443	0.299597	normal	0.130532	0.835619	normal	0.740411	-0.470258	normal	--	--	--	[P]	Inorganic ion transport and metabolism	Molecular Function: calcium:sodium antiporter activity (GO:0005432);; Biological Process: organ senescence (GO:0010260);; Cellular Component: integral component of membrane (GO:0016021);; Biological Process: sodium ion transmembrane transport (GO:0035725);; Biological Process: para-aminobenzoic acid metabolic process (GO:0046482);;	K13754|0|rcu:RCOM_1321050|Sodium/potassium/calcium exchanger 6 precursor, putative; K13754 solute carrier family 24 (sodium/potassium/calcium exchanger), member 6 (A)	--	[P]	Inorganic ion transport and metabolism	Sodium/calcium exchanger protein
tung.gene.scaffold1057.00025	5.07099	4.70685	5.02282	5.31748	6.48881	5.15879	9.96912	10.7942	6.68736	7.29432	5.164	7.83825	7.88904	7.76902	7.56915	5.83551	4.38571	4.72861	5.24208	4.60345	7.95334e-05	-0.634251	normal	0.977655	0.0538503	normal	0.673861	-0.384648	normal	0.000937307	-0.718681	normal	0.899584	-0.0909778	normal	0.00297379	1.26389	up	0.080711	0.576696	normal	[J]	Translation, ribosomal structure and biogenesis	Molecular Function: 3'-5'-exoribonuclease activity (GO:0000175);; Molecular Function: RNA binding (GO:0003723);; Molecular Function: polyribonucleotide nucleotidyltransferase activity (GO:0004654);; Biological Process: RNA processing (GO:0006396);; Biological Process: mRNA catabolic process (GO:0006402);;	K00962|0|rcu:RCOM_1321070|polyribonucleotide nucleotidyltransferase, putative (EC:2.7.7.8); K00962 polyribonucleotide nucleotidyltransferase [EC:2.7.7.8] (A)	Purine metabolism (ko00230);; Pyrimidine metabolism (ko00240);; RNA degradation (ko03018)	[R]	General function prediction only	3' exoribonuclease family, domain 1;; 3' exoribonuclease family, domain 2;; S1 RNA binding domain;; Polyribonucleotide nucleotidyltransferase, RNA binding domain;; KH domain
tung.gene.scaffold1057.00029	31.2426	39.5743	16.1782	10.4823	14.1772	12.5461	6.77697	6.03674	6.07525	8.24814	36.2363	24.2428	7.78463	9.73781	10.1136	15.6271	7.32202	8.71054	41.9062	52.8981	0.311369	0.266504	normal	6.369e-07	2.20082	up	0.956745	0.116847	normal	0.0186105	0.734445	normal	0.887889	-0.123236	normal	0.686864	-0.334272	normal	8.37633e-17	-2.26759	down	[E]	Amino acid transport and metabolism	Biological Process: amino acid transmembrane transport (GO:0003333);; Cellular Component: plasma membrane (GO:0005886);; Cellular Component: plant-type vacuole membrane (GO:0009705);; Molecular Function: amino acid transmembrane transporter activity (GO:0015171);; Cellular Component: integral component of membrane (GO:0016021);;	K13863|0|rcu:RCOM_1321230|cationic amino acid transporter, putative; K13863 solute carrier family 7 (cationic amino acid transporter), member 1 (A)	--	[E]	Amino acid transport and metabolism	Amino acid permease;; Amino acid permease;; C-terminus of AA_permease
tung.gene.scaffold106.00008	3.8219	4.90632	17.5765	15.8021	7.7999	6.84331	7.18156	9.43479	18.9855	18.9473	3.69711	4.64687	5.60915	7.64703	14.8444	11.7731	18.4643	17.2657	7.08643	5.60355	7.51873e-25	1.88451	up	0.00192453	-1.61407	down	0.995392	-0.0350989	normal	1.40661e-15	1.80538	up	0.00660073	-1.30303	down	5.60895e-05	-1.81241	down	1.17621e-08	1.68677	up	--	--	--	K17613|1.26455e-24|cic:CICLE_v10010526mg|hypothetical protein; K17613 calcineurin-binding protein cabin-1 (A)	--	--	--	--
tung.gene.scaffold106.00013	73.3199	55.6856	72.0643	70.3306	64.3456	70.3275	60.9575	60.1686	51.4074	46.3836	70.8507	74.4892	91.0229	86.4042	67.0911	63.7725	92.9848	39.4502	17.515	22.4927	0.0049769	-0.440335	normal	0.269368	-1.85398	normal	0.841354	-0.205263	normal	0.0210222	-0.514465	normal	0.577439	0.257287	normal	0.970227	0.0550077	normal	9.59463e-07	1.47041	up	--	--	Cellular Component: 1,3-beta-D-glucan synthase complex (GO:0000148);; Biological Process: microtubule cytoskeleton organization (GO:0000226);; Biological Process: cytokinesis by cell plate formation (GO:0000911);; Molecular Function: 1,3-beta-D-glucan synthase activity (GO:0003843);; Biological Process: (1->3)-beta-D-glucan biosynthetic process (GO:0006075);; Biological Process: methylation-depen…	K11000|0|rcu:RCOM_0146290|transferase, transferring glycosyl groups, putative (EC:2.4.1.34); K11000 callose synthase [EC:2.4.1.-] (A)	--	[M]	Cell wall/membrane/envelope biogenesis	1,3-beta-glucan synthase component;; 1,3-beta-glucan synthase subunit FKS1, domain-1;; Vta1 like
tung.gene.scaffold1061.00004	2.21699	1.58643	0.359702	0.490164	0.191996	0.250071	0.311151	0.39517	0.32485	0.346334	2.37156	2.19881	2.54903	1.85789	0.839384	0.82538	3.22212	0.564898	78.5892	72.211	--	--	--	2.0899e-28	5.13663	up	0.766896	-0.348609	normal	0.000581928	-1.6409	down	0.0165414	-1.84098	normal	0.347542	-2.5046	normal	1.33972e-91	-7.15285	down	--	--	Cellular Component: integral component of membrane (GO:0016021);;	--	--	[E]	Amino acid transport and metabolism	Transmembrane amino acid transporter protein
tung.gene.scaffold1061.00010	58.9886	43.47	78.0443	71.2295	63.3769	84.0662	30.1289	19.2759	14.9877	18.5727	118.504	72.6105	92.2097	84.7293	66.287	66.0908	34.4506	41.8219	121.135	178.465	0.0639571	-0.919985	normal	0.00168526	1.90515	up	0.249003	-1.00363	normal	0.00779304	-0.524103	normal	0.596437	0.307747	normal	0.752223	-0.195029	normal	1.33951e-06	-3.01868	down	--	--	--	--	--	--	--	Protein of unknown function (DUF1005)
tung.gene.scaffold1061.00012	2.99015	3.26483	7.56926	7.97377	5.24094	11.637	7.83487	3.85598	15.6235	17.3121	3.67247	5.99676	12.7689	11.0902	23.1983	13.5306	15.4569	34.4087	11.2935	10.2533	0.000575762	1.29968	up	0.405744	-1.30036	normal	0.577441	-0.591069	normal	0.000142631	-0.890701	normal	0.502993	-0.847344	normal	0.2398	-1.83707	normal	0.0142814	0.763854	normal	--	--	Biological Process: nitrogen compound metabolic process (GO:0006807);; Cellular Component: intracellular membrane-bounded organelle (GO:0043231);; Biological Process: cellular metabolic process (GO:0044237);; Biological Process: primary metabolic process (GO:0044238);; Cellular Component: cytoplasmic part (GO:0044444);; Biological Process: organic substance metabolic process (GO:0071704);;	--	--	--	--	--
tung.gene.scaffold1068.00005	9.40435	10.1283	15.3448	15.2712	14.1862	15.2916	25.6913	25.6649	31.261	25.0072	8.01266	8.57422	11.7255	11.833	13.8912	11.5437	29.7569	19.6127	7.17893	10.3119	0.602649	0.126564	normal	0.00700954	-1.52004	down	0.745648	0.232134	normal	0.191581	0.307591	normal	0.549622	0.2572	normal	1	6.85379e-05	normal	2.65718e-07	1.64824	up	[M]	Cell wall/membrane/envelope biogenesis	Molecular Function: hydrolase activity, acting on ester bonds (GO:0016788);;	K01114|0|tcc:TCM_040916|Non-specific phospholipase C2; K01114 phospholipase C [EC:3.1.4.3] (A)	Inositol phosphate metabolism (ko00562);; Glycerophospholipid metabolism (ko00564);; Ether lipid metabolism (ko00565)	--	--	Phosphoesterase family
tung.gene.scaffold107.00002	7.18282	6.66881	3.61151	4.45229	3.31377	4.18943	2.41807	2.24241	1.35688	1.52508	13.3578	8.86858	6.64484	5.69932	2.96001	2.36182	3.97265	1.90582	3.58522	2.95233	0.299444	-0.389249	normal	0.939704	0.135759	normal	0.369262	-0.711647	normal	0.111255	-0.443426	normal	0.618742	0.296869	normal	0.612805	-0.622564	normal	0.00961248	-1.14612	down	[H]	Coenzyme transport and metabolism	Biological Process: protoporphyrinogen IX biosynthetic process (GO:0006782);; Molecular Function: glutamyl-tRNA reductase activity (GO:0008883);; Cellular Component: chloroplast (GO:0009507);; Biological Process: chlorophyll biosynthetic process (GO:0015995);; Molecular Function: NADP binding (GO:0050661);; Biological Process: oxidation-reduction process (GO:0055114);;	K02492|0|rcu:RCOM_1583670|Glutamyl-tRNA reductase 1, chloroplast precursor, putative (EC:1.2.1.70); K02492 glutamyl-tRNA reductase [EC:1.2.1.70] (A)	Porphyrin and chlorophyll metabolism (ko00860)	--	--	Glutamyl-tRNAGlu reductase, N-terminal domain;; Shikimate / quinate 5-dehydrogenase;; Glutamyl-tRNAGlu reductase, dimerisation domain;; NADP oxidoreductase coenzyme F420-dependent;; Ornithine cyclodeaminase/mu-crystallin family;; NAD binding domain of 6-phosphogluconate dehydrogenase
tung.gene.scaffold107.00004	4.18501	3.50398	3.38236	3.61921	4.6566	4.8177	1.65535	1.36825	0.302472	0.27333	5.23149	5.58872	9.20214	8.20304	5.09386	5.24034	1.40901	0.439782	6.57311	6.12477	0.000367775	-2.66385	down	0.00117873	2.70586	up	0.483365	-0.475629	normal	3.09869e-07	-1.45716	down	0.998844	-0.0104181	normal	0.610511	0.834905	normal	1.41021e-15	-4.5329	down	[R]	General function prediction only	Molecular Function: zinc ion binding (GO:0008270);;	--	--	--	--	von Willebrand factor type A domain;; von Willebrand factor type A domain;; von Willebrand factor type A domain;; Ring finger domain;; Zinc finger, C3HC4 type (RING finger)
tung.gene.scaffold107.00019	9.69172	10.6079	7.78445	8.25188	4.6986	6.10633	4.05198	4.56089	4.35673	6.39726	9.61167	10.1969	7.20692	8.22556	7.04773	5.26498	8.06953	6.64076	17.0258	12.6069	0.301447	0.419144	normal	0.102253	0.980721	normal	0.998188	0.017405	normal	0.771442	0.107509	normal	0.793107	-0.184709	normal	0.249722	-0.82301	normal	0.000264146	-1.38368	down	[RTKL]	General function prediction only;; Signal transduction mechanisms;; Transcription;; Replication, recombination and repair	Molecular Function: calmodulin-dependent protein kinase activity (GO:0004683);; Molecular Function: ATP binding (GO:0005524);; Biological Process: protein phosphorylation (GO:0006468);; Biological Process: signal transduction (GO:0007165);;	--	--	[T]	Signal transduction mechanisms	Protein kinase domain;; Protein tyrosine kinase;; NAF domain;; Kinase-like
tung.gene.scaffold107.00022	39.1435	44.8052	22.7272	22.6814	25.0606	23.9094	26.1515	30.5959	25.0727	25.7764	28.2687	26.8339	18.1512	20.0139	24.9802	14.7971	12.9829	22.1228	13.7457	11.8398	0.154252	-0.232696	normal	0.593135	-0.447063	normal	0.0730113	0.598329	normal	0.558906	0.148554	normal	0.497292	0.402853	normal	0.0618124	0.82413	normal	0.000242663	1.03913	up	[E]	Amino acid transport and metabolism	Molecular Function: glycine hydroxymethyltransferase activity (GO:0004372);; Cellular Component: mitochondrial respiratory chain complex I (GO:0005747);; Cellular Component: cytosol (GO:0005829);; Biological Process: glycine metabolic process (GO:0006544);; Biological Process: L-serine metabolic process (GO:0006563);; Molecular Function: methyltransferase activity (GO:0008168);; Molecular Functio…	K00600|0|rcu:RCOM_0482360|serine hydroxymethyltransferase, putative (EC:2.1.2.1); K00600 glycine hydroxymethyltransferase [EC:2.1.2.1] (A)	Glycine, serine and threonine metabolism (ko00260);; Cyanoamino acid metabolism (ko00460);; Glyoxylate and dicarboxylate metabolism (ko00630);; One carbon pool by folate (ko00670);; Carbon metabolism (ko01200);; Biosynthesis of amino acids (ko01230)	[E]	Amino acid transport and metabolism	Serine hydroxymethyltransferase;; Beta-eliminating lyase
tung.gene.scaffold107.00039	3.06111	2.74495	1.02249	1.3609	0.8219	0.691478	0.664424	0.707769	2.64562	2.87745	1.84236	1.27065	0.11113	0.443458	0.643185	1.07784	1.92415	3.09619	8.67137	4.90655	1.39686e-07	2.14018	up	0.104204	1.37045	normal	0.104062	1.07107	normal	0.0161893	1.8821	normal	0.773011	-0.385497	normal	0.0427387	-2.01069	normal	0.0480785	-1.24058	normal	--	--	Cellular Component: plasma membrane (GO:0005886);; Molecular Function: lyase activity (GO:0016829);; Molecular Function: carbohydrate binding (GO:0030246);;	K18195|0|rcu:RCOM_0482770|lyase, putative; K18195 rhamnogalacturonan endolyase [EC:4.2.2.23] (A)	--	--	--	Rhamnogalacturonate lyase family;; Polysaccharide lyase family 4, domain III;; Polysaccharide lyase family 4, domain II
tung.gene.scaffold107.00041	0.0919765	0.202259	14.3307	5.8007	39.0091	22.3613	64.2756	57.1194	350.823	368.586	0.467621	0.699842	3.03741	2.00184	52.2407	59.4932	119.045	251.659	636.142	286.995	9.76173e-17	1.41538	up	0.245011	1.32798	normal	--	--	--	0.146405	1.41986	normal	0.963279	0.056514	normal	0.651036	-0.577463	normal	0.486649	-0.489786	normal	--	--	Cellular Component: plasma membrane (GO:0005886);;	--	--	--	--	--
tung.gene.scaffold1070.00002	464.424	386.377	657.932	668.068	1079.25	1243.59	1329.34	1251.07	741.492	760.816	385.873	432.501	689.372	690.539	601.479	603.914	591.487	814.701	361.931	305.551	0.046861	-0.559607	normal	0.227616	-1.13498	normal	0.956212	0.10502	normal	0.904508	0.052474	normal	0.0744034	0.737398	normal	0.549047	0.646052	normal	0.007175	1.22229	up	[G]	Carbohydrate transport and metabolism	Cellular Component: phosphopyruvate hydratase complex (GO:0000015);; Molecular Function: magnesium ion binding (GO:0000287);; Molecular Function: DNA binding (GO:0003677);; Molecular Function: phosphopyruvate hydratase activity (GO:0004634);; Molecular Function: copper ion binding (GO:0005507);; Cellular Component: nucleus (GO:0005634);; Cellular Component: mitochondrial envelope (GO:0005740);; C…	K01689|0|pop:POPTR_0006s11800g|phosphopyruvate hydratase family protein; K01689 enolase [EC:4.2.1.11] (A)	Glycolysis / Gluconeogenesis (ko00010);; Carbon metabolism (ko01200);; Biosynthesis of amino acids (ko01230);; RNA degradation (ko03018)	[G]	Carbohydrate transport and metabolism	Enolase, C-terminal TIM barrel domain;; Enolase, N-terminal domain;; Methylaspartate ammonia-lyase C-terminus
tung.gene.scaffold1070.00007	0	0	0.0462491	0	0.0501056	0	0	0.0593887	1.51799	3.60403	0.0300759	0.0243277	0	0.0329477	0.37147	0	31.852	0.755633	1509.91	432.897	0.00287952	6.14333	up	0.0350436	5.84644	normal	--	--	--	--	--	--	--	--	--	0.254988	-8.8669	normal	0.00109352	-8.56958	down	--	--	--	--	--	--	--	--
tung.gene.scaffold1070.00018	76.7456	82.5479	65.352	53.9965	44.5075	48.4997	46.1395	37.0488	34.8031	26.1127	86.7976	68.4483	87.4802	92.1531	35.6052	19.7712	27.3784	22.2784	4.71813	6.35486	0.0969486	-0.525651	normal	1.63677e-06	-2.18227	down	0.956674	0.0767678	normal	0.000186713	-0.706676	normal	0.0558979	0.863886	normal	0.0613351	0.808585	normal	1.93203e-11	2.46673	up	--	--	--	--	--	--	--	Myb/SANT-like DNA-binding domain
tung.gene.scaffold1071.00010	12.9216	12.5846	7.00129	5.80506	10.5333	10.9345	11.0578	8.08334	10.3115	10.9368	11.6028	8.64442	10.2173	9.45781	5.29949	6.71936	7.40852	5.14959	0.880666	4.18272	1	-7.96814e-05	normal	0.260869	-1.42449	normal	0.506378	0.399713	normal	0.0173887	-0.771639	normal	0.0314984	0.890721	normal	0.37998	0.734719	normal	1.74544e-06	2.16148	up	--	--	Biological Process: cellular process (GO:0009987);;	--	--	[R]	General function prediction only	Leucine rich repeat;; Leucine Rich Repeat;; Leucine Rich repeats (2 copies);; Leucine rich repeat N-terminal domain
tung.gene.scaffold1071.00011	0.0542993	0.0306158	0.0485394	0.0619089	0.373048	0.259845	0.316569	0.0896305	0.0848548	0.0490145	0.121812	0.065612	0.0690373	0.0327318	0.111345	0.0933813	0.183177	0.0265409	1.91891	2.53356	--	--	--	2.16621e-05	4.50255	up	--	--	--	--	--	--	--	--	--	--	--	--	7.82506e-13	-5.20328	down	--	--	Biological Process: metabolic process (GO:0008152);; Cellular Component: plastid (GO:0009536);; Molecular Function: terpene synthase activity (GO:0010333);; Biological Process: single-organism cellular process (GO:0044763);; Molecular Function: metal ion binding (GO:0046872);;	--	--	--	--	Terpene synthase family, metal binding domain;; Terpene synthase, N-terminal domain;; Prenyltransferase-like
tung.gene.scaffold1071.00012	20.8129	20.6064	18.8761	18.5763	25.8264	28.9237	32.2089	35.4404	21.6984	20.6264	22.932	27.0536	26.0542	25.1025	27.241	27.4899	24.0159	25.2435	41.0738	48.719	0.101066	-0.267487	normal	0.157789	0.802393	normal	0.542731	-0.313977	normal	0.537174	-0.157732	normal	0.443161	-0.299987	normal	0.931809	0.0616321	normal	0.000326077	-1.00719	down	[I]	Lipid transport and metabolism	Molecular Function: phosphatidate cytidylyltransferase activity (GO:0004605);; Cellular Component: integral component of membrane (GO:0016021);; Biological Process: CDP-diacylglycerol biosynthetic process (GO:0016024);;	K00981|0|rcu:RCOM_0902650|phosphatidate cytidylyltransferase, putative (EC:2.7.7.41); K00981 phosphatidate cytidylyltransferase [EC:2.7.7.41] (A)	Glycerophospholipid metabolism (ko00564);; Phosphatidylinositol signaling system (ko04070)	[I]	Lipid transport and metabolism	Cytidylyltransferase family
tung.gene.scaffold1071.00016	0.744523	1.89935	1.38388	1.05613	3.09328	2.45947	1.58816	9.3307	3.09215	1.02377	2.02837	2.56848	3.88896	2.66602	8.43841	8.12858	2.72151	7.85284	3.98276	6.99243	0.867625	-0.134022	normal	0.997832	0.03642	normal	0.980148	0.131689	normal	0.475824	-0.418192	normal	9.65316e-07	-1.70152	down	0.269232	-2.43068	normal	0.00650321	-2.60036	down	--	--	--	--	--	--	--	--
tung.gene.scaffold1071.00017	5.99348	6.53831	6.85231	8.41969	6.9245	8.94757	5.95493	6.91166	6.51627	7.49698	10.1088	8.69296	7.43197	6.09162	9.00052	7.59344	9.01219	8.59616	16.3677	17.4587	1	0.00283429	normal	0.185212	0.929599	normal	0.247365	-0.576057	normal	0.970318	0.0239826	normal	0.940934	0.0630807	normal	0.751361	-0.311795	normal	0.000266933	-1.23747	down	--	--	--	--	--	--	--	--
tung.gene.scaffold1071.00021	12.4486	12.7202	22.2238	21.0212	33.72	30.6631	33.7777	32.1953	25.5627	26.9357	10.4381	14.1067	25.0722	26.934	24.4272	30.3119	18.4643	30.157	7.3567	8.97883	0.818224	-0.0595623	normal	0.0244258	-1.36626	normal	0.994975	0.0334644	normal	0.927313	0.0392163	normal	0.911106	-0.0710876	normal	0.99413	0.011687	normal	8.52657e-05	1.31931	up	--	--	--	--	--	--	--	--
tung.gene.scaffold1071.00031	12.972	13.6133	17.6998	19.0191	23.6162	19.9055	15.1438	15.7358	14.6842	16.8741	4.88498	5.68922	14.2595	14.1589	16.0612	18.3636	14.8253	16.1227	40.2006	30.8012	0.0463078	0.343775	normal	0.0192536	1.14969	normal	5.85529e-06	1.28911	up	0.00820775	0.546684	normal	0.766459	0.144817	normal	0.59232	-0.322965	normal	6.37998e-05	-1.12806	down	--	--	--	--	--	--	--	Protein of unknown function (DUF3537)
tung.gene.scaffold1072.00001	0.349813	0.257876	1.02551	0.669775	0.742669	0.380361	2.35176	1.8621	2.77801	2.78188	0.231734	0.207015	0.53321	0.590747	0.641003	1.13164	0.665335	0.863139	0.0956892	0	0.835802	0.199539	normal	--	--	--	--	--	--	--	--	--	--	--	--	0.52368	1.51592	normal	0.000239171	6.38285	up	--	--	--	--	--	[O]	Posttranslational modification, protein turnover, chaperones	Hsp20/alpha crystallin family
tung.gene.scaffold1076.00007	1.63161	1.89577	2.10963	1.78302	7.09733	6.6131	10.9493	6.99688	12.8411	15.9413	9.07513	3.5431	1.50526	1.10367	1.3195	0.975661	2.07832	3.56198	18.5378	21.5061	0.0386379	0.730919	normal	1.88355e-08	2.77352	up	0.420181	-1.85126	normal	0.359823	0.545352	normal	1.47019e-11	2.60766	up	0.0206827	1.62748	normal	0.211682	-0.41409	normal	[Q]	Secondary metabolites biosynthesis, transport and catabolism	Molecular Function: monooxygenase activity (GO:0004497);; Molecular Function: iron ion binding (GO:0005506);; Molecular Function: electron carrier activity (GO:0009055);; Molecular Function: oxidoreductase activity, acting on paired donors, with incorporation or reduction of molecular oxygen (GO:0016705);; Molecular Function: heme binding (GO:0020037);; Biological Process: oxidation-reduction pro…	K04123|0|rcu:RCOM_0659440|Ent-kaurenoic acid oxidase, putative (EC:1.14.13.79); K04123 ent-kaurenoic acid hydroxylase [EC:1.14.13.79] (A)	Diterpenoid biosynthesis (ko00904)	[QI]	Secondary metabolites biosynthesis, transport and catabolism;; Lipid transport and metabolism	Cytochrome P450
tung.gene.scaffold1076.00010	6.17141	8.13406	11.4139	13.4481	19.3075	19.0758	24.4822	24.7039	15.4619	13.9736	7.22361	7.56507	20.4391	18.987	19.6993	9.92808	8.02651	19.3943	4.956	4.04533	0.838471	-0.061753	normal	0.254469	-1.69554	normal	0.925012	-0.163696	normal	0.622394	-0.185283	normal	0.929038	-0.128944	normal	0.899612	0.159603	normal	6.78045e-06	1.79395	up	--	--	--	--	--	--	--	--
tung.gene.scaffold1076.00022	17.0852	17.5996	41.3423	23.8465	35.4406	31.092	39.1191	46.5739	52.0544	57.3603	25.1331	21.3435	6.56334	17.7025	20.9801	19.1367	25.3474	33.1615	13.7106	18.4326	0.316009	-0.166569	normal	0.0527097	-1.00195	normal	0.320932	-0.436163	normal	0.181499	0.882347	normal	0.000105634	1.02834	up	0.0245072	0.988145	normal	1.53376e-10	1.82436	up	[V]	Defense mechanisms	Molecular Function: ATP binding (GO:0005524);; Biological Process: ATP catabolic process (GO:0006200);; Biological Process: response to nematode (GO:0009624);; Cellular Component: integral component of membrane (GO:0016021);; Molecular Function: ATPase activity, coupled to transmembrane movement of substances (GO:0042626);; Biological Process: transmembrane transport (GO:0055085);;	--	--	[Q]	Secondary metabolites biosynthesis, transport and catabolism	ABC transporter transmembrane region;; ABC transporter;; AAA domain;; P-loop containing region of AAA domain;; 50S ribosome-binding GTPase;; Miro-like protein;; Type II/IV secretion system protein
tung.gene.scaffold1076.00024	7.78095	9.0021	6.48752	8.67042	4.31065	4.35577	3.75289	2.90867	2.9198	3.04538	6.06327	7.07319	7.1216	7.69952	4.21195	2.58505	2.22992	1.72121	0.573715	0.752979	0.202117	-0.478448	normal	0.189314	-1.84288	normal	0.871035	0.159802	normal	0.298472	-0.489512	normal	0.921765	0.113775	normal	0.427888	0.83827	normal	0.000778842	2.20425	up	[L]	Replication, recombination and repair	--	K10742|0|pop:POPTR_0014s17840g|POPTRDRAFT_247435; DNA replication helicase family protein; K10742 DNA replication ATP-dependent helicase Dna2 [EC:3.6.4.12] (A)	DNA replication (ko03030)	[L]	Replication, recombination and repair	DNA replication factor Dna2;; AAA domain;; AAA domain;; AAA domain;; Part of AAA domain;; PD-(D/E)XK nuclease superfamily;; Viral (Superfamily 1) RNA helicase;; UvrD/REP helicase N-terminal domain
tung.gene.scaffold1076.00025	3.81604	2.15719	2.98885	3.79533	1.50897	1.18026	0.414404	0.413592	0.117505	0.231234	11.6771	10.714	7.82425	9.39494	4.95268	4.02329	1.4089	0.114852	5.20477	4.71339	--	--	--	0.00225008	2.82513	up	7.04866e-09	-2.0306	down	0.00264922	-0.99811	normal	1.40643e-05	-2.08531	down	0.770627	-1.27397	normal	7.10695e-14	-4.79586	down	--	--	Cellular Component: integral component of membrane (GO:0016021);; Biological Process: transmembrane transport (GO:0055085);;	--	--	[S]	Function unknown	Membrane transport protein
tung.gene.scaffold1078.00001	16.0357	17.651	10.0563	12.2427	26.4092	22.6666	23.759	20.4075	29.136	26.3064	15.3962	9.40016	10.9537	9.98127	11.3064	12.2791	10.3022	17.0264	32.4672	29.3834	2.69543e-10	1.31364	up	0.185211	0.92002	normal	0.77037	0.331704	normal	0.0425694	0.748848	normal	0.514511	0.362232	normal	0.760958	-0.297578	normal	0.833729	0.0966781	normal	--	--	--	--	--	--	--	--
tung.gene.scaffold108.00007	1.29105	0.655012	24.6239	84.9525	90.1005	100.425	42.6261	21.8269	40.0423	33.8935	0.58533	3.28454	23.6865	31.1942	64.9059	83.3125	62.3416	66.7089	0.934643	4.8681	0.408985	0.429486	normal	3.41284e-15	-4.48656	down	0.876068	-1.00287	normal	0.483071	1.18793	normal	0.946841	0.0471211	normal	0.00521716	-1.36511	down	2.08654e-15	3.55325	up	--	--	Biological Process: lipid transport (GO:0006869);; Molecular Function: lipid binding (GO:0008289);;	--	--	--	--	Protease inhibitor/seed storage/LTP family
tung.gene.scaffold108.00018	27.6821	24.7454	3.97585	11.065	2.01636	4.68847	1.33927	0.32901	0.169792	0.343478	29.8261	33.4628	16.0029	14.233	3.08868	1.36508	1.51691	0.343098	5.36101	3.41791	0.390549	-1.8055	normal	0.0125649	2.26582	normal	0.759565	-0.207348	normal	0.0727061	-1.10647	normal	0.683131	0.727783	normal	0.983575	-0.0976802	normal	7.70293e-07	-4.16676	down	--	--	Molecular Function: transporter activity (GO:0005215);; Cellular Component: nucleus (GO:0005634);; Cellular Component: cytosol (GO:0005829);; Cellular Component: plasma membrane (GO:0005886);; Biological Process: transport (GO:0006810);; Cellular Component: integral component of membrane (GO:0016021);; Biological Process: sterol biosynthetic process (GO:0016126);; Biological Process: plant-type c…	--	--	[I]	Lipid transport and metabolism	CRAL/TRIO domain;; CRAL/TRIO, N-terminal domain
tung.gene.scaffold1080.00007	6.04343	7.44399	6.7808	7.30793	5.32478	7.20435	5.90555	5.66987	7.61237	8.79917	6.46406	5.87372	5.33003	4.29324	6.2306	5.01542	3.58616	9.99717	6.01057	8.57177	3.62703e-05	1.52854	up	0.964709	0.128875	normal	0.990511	-0.0624571	normal	0.0593247	0.880855	normal	0.310005	-0.707929	normal	0.531732	-1.22735	normal	0.801062	0.172766	normal	--	--	--	--	--	--	--	F-box domain;; F-box-like
tung.gene.scaffold1081.00002	0.708237	1.33339	2.41483	2.04063	1.50804	1.58052	0.688056	1.04612	3.20556	3.02955	1.53788	1.68847	2.48844	2.38116	3.4467	1.99108	1.89673	2.73021	2.49004	0.936427	5.52012e-05	1.66044	up	0.756883	-0.591108	normal	0.527687	-0.727	normal	0.469349	-0.39413	normal	0.270978	-0.746206	normal	0.343764	-1.1897	normal	0.0719679	1.0619	normal	[S]	Function unknown	Molecular Function: ATP binding (GO:0005524);; Cellular Component: chloroplast (GO:0009507);; Molecular Function: nucleoside-triphosphatase activity (GO:0017111);;	--	--	--	--	AAA domain;; ATPase family associated with various cellular activities (AAA);; NTPase
tung.gene.scaffold1082.00007	5.11313	6.8376	11.0905	9.23718	5.40847	6.09565	6.24285	6.28971	7.74168	7.24111	4.32526	6.03423	6.22159	5.38856	6.98902	6.62953	8.3063	11.7699	8.21631	8.55093	2.11388e-06	1.18913	up	0.721741	-0.383088	normal	0.798738	0.24481	normal	0.113487	0.505705	normal	0.65155	-0.389338	normal	0.0198955	-1.41638	normal	0.750784	0.156805	normal	--	--	Molecular Function: glutathione transferase activity (GO:0004364);; Cellular Component: cytoplasm (GO:0005737);; Biological Process: protein glutathionylation (GO:0010731);; Biological Process: response to cadmium ion (GO:0046686);;	K00799|9.30246e-51|rcu:RCOM_0819930|glutathione-s-transferase omega, putative; K00799 glutathione S-transferase [EC:2.5.1.18] (A)	Glutathione metabolism (ko00480)	--	--	--
tung.gene.scaffold1083.00005	57.2437	50.9203	105.289	139.452	52.9716	57.7528	77.251	71.7203	90.3403	103.551	40.9557	63.1382	82.9994	81.373	114.56	172.976	148.995	114.659	85.9954	100.835	1.85126e-07	0.714744	normal	0.493715	-0.514253	normal	0.993434	-0.02953	normal	0.00736011	0.764587	normal	0.00344054	-1.51682	down	0.00507884	-1.12357	down	0.801233	0.106736	normal	[S]	Function unknown	Biological Process: rRNA processing (GO:0006364);;	K09140|2.54862e-144|rcu:RCOM_0985520|hypothetical protein; K09140 pre-rRNA-processing protein TSR3 (A)	--	--	--	Domain of unknown function (DUF367);; Possible Fer4-like domain in RNase L inhibitor, RLI
tung.gene.scaffold1086.00007	3.58947	4.88425	1.18986	1.05364	1.50899	2.42152	3.65798	6.50222	7.45422	9.51261	1.68326	1.71161	0.968749	1.34265	1.86331	5.23979	5.66988	3.57108	19.8413	11.8586	0.00644731	1.183	up	0.0335786	1.70999	normal	0.036281	1.326	normal	0.809363	0.256318	normal	0.55086	-1.17999	normal	0.850998	-0.236913	normal	0.223899	-0.763235	normal	--	--	--	--	--	--	--	Protein of unknown function (DUF295)
tung.gene.scaffold1088.00010	11.673	17.7976	13.0904	19.7852	3.3689	4.87998	3.92833	3.73853	2.7274	4.92532	9.0131	6.34391	0.579354	1.77578	1.38662	0.513157	0.626466	6.64034	1.0272	0.389245	0.209968	1.23288	normal	0.323696	-3.50042	normal	0.551061	0.623261	normal	2.70335e-05	2.83547	up	0.376438	1.43327	normal	0.794741	-0.75102	normal	0.00546983	3.98344	up	--	--	--	--	--	--	--	Yippee zinc-binding/DNA-binding /Mis18, centromere assembly
tung.gene.scaffold1088.00013	0.854813	0.236607	1.89371	0.350161	1.63192	0.882732	1.54547	4.07779	1.92327	1.36489	0.156157	0.195438	0.342556	0.340464	3.04557	0.564143	13.8858	0.433006	0.0857448	0.0394611	0.511277	-0.351552	normal	0.168168	-3.54523	normal	0.766495	1.08437	normal	0.995746	-0.0659913	normal	0.63224	0.567304	normal	0.346689	1.26642	normal	1.5951e-05	4.46095	up	--	--	--	--	--	--	--	--
tung.gene.scaffold1089.00002	24.9177	26.302	14.7276	16.4544	6.71704	7.70635	8.95019	5.98912	2.72101	2.99886	14.1899	15.8633	17.0611	16.4023	7.50258	9.19062	6.03543	1.9383	2.20569	6.19436	0.00598308	-1.28066	down	0.997239	0.0512621	normal	0.00737981	0.769034	normal	0.894151	-0.042875	normal	0.490437	-0.314845	normal	0.555455	0.758	normal	0.670545	-0.571361	normal	[E]	Amino acid transport and metabolism	Molecular Function: 3-deoxy-7-phosphoheptulonate synthase activity (GO:0003849);; Cellular Component: mitochondrion (GO:0005739);; Biological Process: aromatic amino acid family biosynthetic process (GO:0009073);; Biological Process: chorismate biosynthetic process (GO:0009423);; Biological Process: response to wounding (GO:0009611);; Biological Process: response to bacterium (GO:0009617);; Biolo…	K01626|0|rcu:RCOM_0768440|Phospho-2-dehydro-3-deoxyheptonate aldolase 1, chloroplast precursor, putative (EC:2.5.1.54); K01626 3-deoxy-7-phosphoheptulonate synthase [EC:2.5.1.54] (A)	Phenylalanine, tyrosine and tryptophan biosynthesis (ko00400);; Biosynthesis of amino acids (ko01230)	--	--	Class-II DAHP synthetase family
tung.gene.scaffold1089.00003	78.8854	93.8222	169.192	176.149	85.768	87.6007	82.8923	57.4384	39.0596	70.2438	74.2257	57.29	110.575	113.419	95.9246	230.514	189.003	79.1658	40.1018	38.5478	2.26519e-06	-2.61793	down	0.326873	-1.72867	normal	0.629698	0.567231	normal	0.000603817	-1.37552	down	0.152233	1.09086	normal	0.419179	0.947123	normal	--	--	--	--	--	--	--	--	--	--	--
tung.gene.scaffold1090.00001	9.46319	9.97148	11.1153	8.13317	10.1006	10.1747	12.8509	12.2529	15.1395	12.5531	4.89366	5.01637	4.95138	5.1256	7.43324	8.16196	6.92325	11.6686	25.2521	30.7067	0.576743	0.130273	normal	0.00481662	1.43991	up	0.118735	0.697148	normal	8.66955e-05	1.09977	up	0.629134	0.261558	normal	0.403188	0.556154	normal	0.0128227	-0.752547	normal	--	--	Cellular Component: peroxisome (GO:0005777);; Biological Process: polyamine catabolic process (GO:0006598);; Molecular Function: polyamine oxidase activity (GO:0046592);; Biological Process: oxidation-reduction process (GO:0055114);;	K17839|0|rcu:RCOM_0763470|amine oxidase, putative (EC:1.4.3.4); K17839 polyamine oxidase [EC:1.5.3.17 1.5.3.-] (A)	Arginine and proline metabolism (ko00330);; beta-Alanine metabolism (ko00410)	--	--	Flavin containing amine oxidoreductase;; NAD(P)-binding Rossmann-like domain;; FAD dependent oxidoreductase;; Pyridine nucleotide-disulphide oxidoreductase;; FAD binding domain;; HI0933-like protein;; Pyridine nucleotide-disulphide oxidoreductase
tung.gene.scaffold1090.00006	53.283	56.4342	75.9227	52.8727	87.3163	89.5459	109.257	93.7695	126.401	109.312	57.4023	48.9563	55.1336	52.3102	108.627	124.756	165.454	152.299	320.598	211.013	0.648419	0.100648	normal	0.379722	0.692094	normal	0.977096	0.0450321	normal	0.842381	0.103351	normal	0.404671	-0.327024	normal	0.31123	-0.55642	normal	0.0070367	-1.14681	down	[R]	General function prediction only	Biological Process: proteolysis (GO:0006508);; Molecular Function: peptidase activity (GO:0008233);; Molecular Function: hydrolase activity, acting on glycosyl bonds (GO:0016798);;	K18881|0|rcu:RCOM_0763700|protease C56, putative; K18881 D-lactate dehydratase [EC:4.2.1.130] (A)	Pyruvate metabolism (ko00620)	--	--	DJ-1/PfpI family;; Putative amidotransferase;; Glutamine amidotransferase class-I;; CobB/CobQ-like glutamine amidotransferase domain;; Peptidase C26
tung.gene.scaffold1090.00010	22.3969	19.6717	12.7121	13.082	19.5643	17.5883	28.0185	21.9404	10.6348	9.71573	24.2153	26.1166	22.1309	20.5465	10.9355	16.3603	12.23	9.35547	15.9843	27.8256	0.000110519	-1.06912	down	0.377657	0.98738	normal	0.685675	-0.294992	normal	0.140272	-0.481635	normal	0.883309	0.1178	normal	0.220194	0.883017	normal	0.139258	-1.17168	normal	--	--	--	--	--	--	--	Transmembrane protein 18
tung.gene.scaffold1093.00018	33.6114	13.74	19.7861	60.494	19.549	20.3415	19.148	14.8453	24.8428	19.7155	5.60158	11.2453	29.4196	23.5251	18.6796	13.763	39.4388	15.3177	24.866	61.8536	2.11278e-11	1.24807	up	0.932303	-0.207608	normal	0.156907	1.03417	normal	0.646264	0.118539	normal	0.697593	0.182377	normal	0.348805	-1.32966	normal	0.836303	0.127277	normal	--	--	--	--	--	--	--	--
tung.gene.scaffold1096.00003	31.5663	13.686	121.133	76.7215	88.0139	100.036	106.945	63.7086	99.9321	139.508	12.2153	25.3858	79.032	74.6065	128.962	194.324	230.439	247.517	70.8413	85.0452	0.529012	0.235417	normal	2.94099e-06	-2.06851	down	0.963635	-0.127836	normal	0.95113	0.0271889	normal	0.228548	-0.574547	normal	0.000405674	-1.35926	down	0.000752015	0.946061	normal	--	--	--	K15015|8.73734e-48|vvi:100265815|vacuolar amino acid transporter 1; K15015 solute carrier family 32 (vesicular inhibitory amino acid transporter) (A)	--	[E]	Amino acid transport and metabolism	Transmembrane amino acid transporter protein
tung.gene.scaffold1096.00004	2.55276	1.94853	2.6377	3.23448	2.84433	2.55152	3.09222	4.20818	6.92015	6.83759	1.51423	2.24151	3.99128	3.73442	2.35752	2.59429	1.56882	6.17774	6.52212	5.50348	0.000146245	1.12565	up	0.67709	0.67167	normal	0.949217	0.174477	normal	0.637587	-0.259787	normal	0.992351	-0.0269625	normal	0.899634	-0.298005	normal	0.787879	0.155969	normal	[LR]	Replication, recombination and repair;; General function prediction only	--	K07766|3.52515e-87|cit:102615225|nudix hydrolase 16, mitochondrial-like; K07766 diphosphoinositol-polyphosphate diphosphatase [EC:3.6.1.52] (A)	--	[T]	Signal transduction mechanisms	NUDIX domain
tung.gene.scaffold1097.00002	2.76543	4.38371	6.54613	8.59194	2.06099	1.07216	2.52637	2.24272	7.58143	8.18683	1.84652	1.30637	1.63723	1.60656	4.28655	3.09903	3.95254	10.3265	4.68325	3.25413	0.00123597	1.69662	up	0.995696	-0.0416217	normal	0.945846	0.208732	normal	0.00753185	1.53555	up	0.354167	-1.45803	normal	0.118054	-1.85013	normal	0.905326	-0.110725	normal	--	--	--	--	--	--	--	--
tung.gene.scaffold1098.00001	466.505	560.046	134.527	129.318	81.2827	87.048	57.6958	41.5838	54.0899	60.696	708.03	359.612	57.8036	89.5776	64.8021	78.5644	160.774	81.1227	309.758	284.161	0.158351	0.357583	normal	0.0294588	1.20435	normal	0.993434	-0.0613953	normal	0.00154608	0.874713	normal	0.789269	0.132575	normal	0.219958	-1.46346	normal	2.64547e-14	-2.3086	down	[G]	Carbohydrate transport and metabolism	Molecular Function: transporter activity (GO:0005215);; Cellular Component: mitochondrion (GO:0005739);; Cellular Component: vacuole (GO:0005773);; Biological Process: water transport (GO:0006833);; Biological Process: response to water deprivation (GO:0009414);; Biological Process: response to salt stress (GO:0009651);; Cellular Component: chloroplast envelope (GO:0009941);; Cellular Component: …	K09872|0|rcu:RCOM_0592140|Aquaporin PIP1.3, putative; K09872 aquaporin PIP (A)	--	[G]	Carbohydrate transport and metabolism	Major intrinsic protein
tung.gene.scaffold1099.00003	5.34037	4.45393	6.19908	8.04994	6.85757	7.92765	5.91467	7.57171	7.32542	7.63921	4.64506	6.06999	7.8546	8.16639	6.99207	6.01995	7.97362	10.9429	7.86721	6.71587	2.27067e-05	1.19033	up	0.721767	-0.394072	normal	0.955992	-0.106704	normal	0.884056	-0.0707856	normal	0.875101	-0.121584	normal	0.0177736	-1.60405	normal	0.980199	-0.0189432	normal	--	--	--	--	--	--	--	--
tung.gene.scaffold11.00028	5.67725	5.69586	3.0257	3.37909	6.50732	7.36884	9.60529	7.16122	3.12662	1.67417	9.80469	9.97277	7.77076	7.48258	4.71862	2.83129	3.81485	2.10628	3.58925	2.28983	8.66994e-05	-1.82382	down	0.999012	-0.0262934	normal	0.0265721	-0.787299	normal	3.08645e-06	-1.30315	down	0.0173628	0.927143	normal	0.0137584	1.49849	normal	0.727737	-0.297579	normal	--	--	--	--	--	[R]	General function prediction only	DYW family of nucleic acid deaminases;; PPR repeat;; PPR repeat family;; Pentatricopeptide repeat domain;; PPR repeat
tung.gene.scaffold110.00008	141.463	133.275	121.265	159.054	118.654	104.378	120.252	105.325	59.8577	71.6739	98.6999	92.1817	121.629	128.023	101.796	124.111	120.421	87.195	143.805	125.852	0.00941446	-0.423784	normal	0.631645	0.395606	normal	0.186865	0.507026	normal	0.191868	0.363866	normal	0.624229	-0.211472	normal	0.751175	-0.19755	normal	0.000399444	-1.01569	down	[J]	Translation, ribosomal structure and biogenesis	Molecular Function: structural constituent of ribosome (GO:0003735);; Cellular Component: nucleolus (GO:0005730);; Biological Process: translation (GO:0006412);; Cellular Component: membrane (GO:0016020);; Cellular Component: cytosolic large ribosomal subunit (GO:0022625);;	K02900|1.02542e-99|rcu:RCOM_0024830|60S ribosomal protein L27a, putative; K02900 large subunit ribosomal protein L27Ae (A)	Ribosome (ko03010)	[J]	Translation, ribosomal structure and biogenesis	Ribosomal protein L18e/L15
tung.gene.scaffold110.00016	181.443	217.317	94.5842	79.238	80.402	72.3787	93.2726	91.9538	95.8659	104.627	169.493	131.922	42.6165	61.5455	55.8745	66.0294	46.8386	56.7931	17.3639	17.3277	0.945318	-0.0142476	normal	0.00123111	-1.54219	down	0.39139	0.430583	normal	0.0424353	0.585723	normal	0.0940527	0.529414	normal	0.00933268	1.04535	up	3.20407e-21	2.57428	up	[G]	Carbohydrate transport and metabolism	Biological Process: carbohydrate metabolic process (GO:0005975);; Molecular Function: isomerase activity (GO:0016853);; Molecular Function: carbohydrate binding (GO:0030246);;	K01792|0|tcc:TCM_016980|Aldose 1-epimerase family protein isoform 1; K01792 glucose-6-phosphate 1-epimerase [EC:5.1.3.15] (A)	Glycolysis / Gluconeogenesis (ko00010)	[G]	Carbohydrate transport and metabolism	Aldose 1-epimerase
tung.gene.scaffold110.00017	20.9349	29.1878	29.4177	18.5515	12.1312	9.90996	13.4502	10.1389	33.4155	34.859	20.2713	14.0493	5.60891	8.5945	16.8532	16.8028	13.0393	24.2121	5.64001	7.61264	2.2662e-21	1.51973	up	0.189232	-1.5176	normal	0.541761	0.550521	normal	0.00502205	1.68146	up	0.177269	-0.521688	normal	0.542583	-0.682572	normal	1.20868e-16	2.35575	up	--	--	Molecular Function: intramolecular lyase activity (GO:0016872);;	--	--	--	--	Chalcone-flavanone isomerase
tung.gene.scaffold110.00042	15.5819	15.9315	15.4852	13.3965	21.9994	18.5726	28.1334	28.2407	15.5354	14.2523	13.3314	13.5056	14.0049	14.0551	16.3556	16.2554	11.2977	11.9006	8.55896	7.85266	2.11749e-11	-0.961543	normal	0.473528	-0.569196	normal	0.731083	0.225848	normal	0.967861	-0.0169333	normal	0.370055	0.338899	normal	0.000430246	1.35056	up	0.00127624	0.959212	normal	--	--	Molecular Function: methyltransferase activity (GO:0008168);; Biological Process: methylation (GO:0032259);;	--	--	--	--	Putative S-adenosyl-L-methionine-dependent methyltransferase;; Methyltransferase domain;; Methyltransferase domain
tung.gene.scaffold1103.00004	49.2528	54.9175	79.5818	80.2905	61.4269	59.5483	68.1561	73.4655	107.151	109.541	85.6962	56.2955	37.1827	48.7052	88.5612	93.5867	128.718	111.373	311.873	298.654	0.0164791	0.349389	normal	0.0155251	1.29805	normal	0.652806	-0.453887	normal	0.000803285	0.633552	normal	0.318258	-0.362649	normal	0.227964	-0.586358	normal	7.26659e-07	-1.53389	down	--	--	--	--	--	--	--	--
tung.gene.scaffold1103.00022	11.4946	20.2145	10.9719	9.36186	12.9462	9.16173	23.4708	22.2586	13.9284	17.7533	2.81861	3.33845	2.10327	2.66965	2.67333	3.53556	4.0178	4.60967	1.66313	2.87026	1	0.000616096	normal	0.577807	-1.02788	normal	0.0382423	2.31941	normal	8.47532e-09	2.48473	up	0.0259517	1.41656	normal	0.0128512	1.83846	normal	1.96554e-09	2.86822	up	--	--	Cellular Component: nucleus (GO:0005634);;	--	--	--	--	--
tung.gene.scaffold1107.00005	12.1743	15.8782	14.3037	11.8896	4.07535	4.86837	1.70848	1.76512	3.55021	5.61829	8.36481	7.13692	0.325284	3.22794	4.15853	2.33692	3.32384	4.21095	10.8103	12.8582	0.00469935	1.63266	up	0.0390097	1.59299	normal	0.0558362	0.825462	normal	5.32042e-14	2.9677	up	0.668286	0.370479	normal	0.272305	-1.345	normal	0.00187922	-1.30443	down	[K]	Transcription	Molecular Function: sequence-specific DNA binding transcription factor activity (GO:0003700);; Cellular Component: nucleus (GO:0005634);; Biological Process: regulation of transcription, DNA-templated (GO:0006355);; Biological Process: toxin catabolic process (GO:0009407);; Biological Process: response to heat (GO:0009408);; Molecular Function: sequence-specific DNA binding (GO:0043565);; Biologi…	K09419|3.9633e-126|pop:POPTR_0016s05680g|POPTRDRAFT_576364; Heat Stress Transcription Factor family protein; K09419 heat shock transcription factor, other eukaryote (A)	--	[K]	Transcription	HSF-type DNA-binding
tung.gene.scaffold1108.00005	24.1893	26.3881	25.6913	18.7809	20.4533	18.0009	21.3831	24.3391	38.2358	40.5919	20.9066	18.4329	11.7253	14.1724	18.0131	14.4008	22.0112	34.6445	17.3558	25.9256	0.0133544	0.391089	normal	0.515502	-0.506503	normal	0.377403	0.383435	normal	0.167321	0.362738	normal	0.0873461	0.574304	normal	0.795086	0.17323	normal	0.000135586	1.07176	up	[O]	Posttranslational modification, protein turnover, chaperones	--	--	--	[O]	Posttranslational modification, protein turnover, chaperones	X-domain of DnaJ-containing;; DnaJ domain
tung.gene.scaffold1108.00008	25.6931	38.6008	62.8825	50.9196	33.7895	24.9593	41.5504	32.9307	31.3462	39.791	28.4559	27.7998	29.5707	36.9988	40.0914	42.1147	28.9685	18.1498	11.6469	15.2806	0.214967	-0.381279	normal	0.553915	-0.798747	normal	0.879948	0.208519	normal	0.0745236	0.512865	normal	0.848779	-0.137682	normal	0.186005	0.974547	normal	0.00236342	1.39369	up	--	--	Molecular Function: sequence-specific DNA binding transcription factor activity (GO:0003700);; Biological Process: regulation of transcription, DNA-templated (GO:0006355);; Molecular Function: sequence-specific DNA binding (GO:0043565);;	--	--	--	--	bZIP transcription factor;; Basic region leucine zipper
tung.gene.scaffold1109.00007	1.14847	0.555858	1.02916	1.39846	0.867741	1.03985	1.12679	1.86887	1.94347	1.75125	1.09442	0.930127	1.09429	1.13462	1.02913	0.858935	0.251281	0.789951	0.188482	0.629276	0.0831545	0.810377	normal	0.926302	-0.421374	normal	0.922572	-0.298192	normal	0.523782	0.466828	normal	0.801287	-0.331093	normal	0.53974	1.06544	normal	0.000984795	2.29792	up	--	--	Molecular Function: zinc ion binding (GO:0008270);; Biological Process: embryo development ending in seed dormancy (GO:0009793);; Biological Process: response to karrikin (GO:0080167);;	--	--	[O]	Posttranslational modification, protein turnover, chaperones	Ring finger domain;; RING-H2 zinc finger;; Anaphase-promoting complex subunit 11 RING-H2 finger;; Zinc finger, C3HC4 type (RING finger)
tung.gene.scaffold1109.00014	0.0836775	0.0360933	3.81086	2.14689	15.8166	15.3923	40.443	57.6911	97.5721	100.43	0.0436292	0.553761	1.30395	1.51058	24.4733	17.2159	25.9227	72.1477	79.0354	45.8295	2.27643e-10	1.19016	up	0.933652	0.23678	normal	--	--	--	0.117926	1.16507	normal	0.487262	-0.477993	normal	0.904344	-0.235427	normal	0.0480977	0.717816	normal	--	--	--	--	--	--	--	--
tung.gene.scaffold111.00012	35.844	55.4351	46.3736	29.3199	80.8407	55.0834	147.117	181.417	170.371	164.432	22.2007	19.5236	6.4384	17.0076	28.6764	45.6171	30.4501	118.829	0.504182	1.80745	0.11982	0.303872	normal	0.0560461	-6.04585	normal	0.203535	1.05867	normal	0.0143159	1.86813	normal	0.378884	0.666924	normal	0.503891	0.825805	normal	3.7229e-88	7.17639	up	[V]	Defense mechanisms	Biological Process: drug transmembrane transport (GO:0006855);; Molecular Function: drug transmembrane transporter activity (GO:0015238);; Molecular Function: antiporter activity (GO:0015297);; Cellular Component: membrane (GO:0016020);;	K03327|0|rcu:RCOM_0467100|TRANSPARENT TESTA 12 protein, putative; K03327 multidrug resistance protein, MATE family (A)	--	[R]	General function prediction only	MatE
tung.gene.scaffold111.00016	303.535	393.347	104.073	91.6998	40.1278	41.4258	67.8527	58.6576	50.5956	53.8318	278.255	225.378	4.92925	28.4156	32.6306	28.1843	9.44323	12.8084	4.1906	7.54639	0.458612	-0.124811	normal	0.223781	-0.959703	normal	0.503272	0.437491	normal	9.95438e-14	2.58859	up	0.4149	0.313281	normal	1.14322e-11	2.39869	up	1.18733e-30	3.23489	up	[O]	Posttranslational modification, protein turnover, chaperones	Cellular Component: vacuolar membrane (GO:0005774);; Cellular Component: plasma membrane (GO:0005886);; Cellular Component: plasmodesma (GO:0009506);; Cellular Component: chloroplast (GO:0009507);; Molecular Function: protein histidine kinase binding (GO:0043424);;	--	--	[C]	Energy production and conversion	SPFH domain / Band 7 family
tung.gene.scaffold111.00024	0	0.0433515	0.0457292	0	0	0.0390525	0.159931	0.188268	0.0270567	0.193388	0.0209729	0.0498902	0	0.0443437	0.0252334	0	0.856634	0	5.1742	4.9535	--	--	--	3.81149e-05	3.61346	up	--	--	--	--	--	--	--	--	--	0.743739	-1.95364	normal	4.06969e-18	-5.57063	down	[E]	Amino acid transport and metabolism	Molecular Function: transporter activity (GO:0005215);; Biological Process: transport (GO:0006810);; Cellular Component: membrane (GO:0016020);;	K14638|0|rcu:RCOM_0852180|nitrate transporter, putative; K14638 solute carrier family 15 (peptide/histidine transporter), member 3/4 (A)	--	[E]	Amino acid transport and metabolism	POT family
tung.gene.scaffold111.00025	13.6886	21.5662	86.5567	44.9042	120.875	95.1703	65.4838	97.0403	97.4211	127.915	15.9881	13.1314	8.61078	30.3677	84.5635	83.7357	21.4575	55.2215	1.0434	2.50411	0.0200274	0.947296	normal	0.0447112	-4.45134	normal	0.901771	0.210948	normal	0.0623321	2.02367	normal	0.891789	0.0813067	normal	0.672533	0.577326	normal	4.18608e-31	5.97662	up	[E]	Amino acid transport and metabolism	Molecular Function: transporter activity (GO:0005215);; Biological Process: transport (GO:0006810);; Cellular Component: membrane (GO:0016020);;	--	--	[E]	Amino acid transport and metabolism	POT family
tung.gene.scaffold111.00034	6.69872	9.66283	11.9538	7.98333	12.2258	10.2739	12.5422	13.957	19.8203	22.3404	7.43814	7.01482	4.91222	7.65067	7.03145	6.92108	12.759	8.1601	1.27147	1.83223	0.00110986	0.682848	normal	0.0010702	-2.72344	down	0.923128	0.155113	normal	0.122563	0.774519	normal	0.182133	0.577599	normal	0.60296	0.398482	normal	3.69939e-27	3.80618	up	--	--	--	--	--	--	--	Protein of unknown function (DUF3615)
tung.gene.scaffold111.00048	0.563593	0.583021	0.916198	0.691364	1.20592	0.901317	0.792981	0.873968	0.116874	0.426793	0.602424	1.72639	1.02747	1.241	1.82903	1.14935	1.67503	1.04384	5.76419	4.91279	--	--	--	0.0542937	1.97509	normal	0.743653	-1.04886	normal	0.66422	-0.467273	normal	0.713432	-0.484063	normal	0.710077	-0.831521	normal	1.16322e-10	-4.23801	down	[O]	Posttranslational modification, protein turnover, chaperones	Molecular Function: ATP binding (GO:0005524);; Molecular Function: nucleoside-triphosphatase activity (GO:0017111);;	K08900|0|rcu:RCOM_0853500|ATP binding protein, putative; K08900 mitochondrial chaperone BCS1 (A)	--	[O]	Posttranslational modification, protein turnover, chaperones	Domain associated at C-terminal with AAA;; ATPase family associated with various cellular activities (AAA);; Holliday junction DNA helicase ruvB N-terminus
tung.gene.scaffold111.00055	115.026	129.734	161.413	95.6928	47.0948	48.2946	25.4436	25.1727	37.0525	37.472	133.791	102.604	40.447	47.6782	26.6455	25.3638	30.8025	26.517	9.9063	11.7061	0.0185621	0.38036	normal	0.00209862	-1.55996	down	0.982506	0.0392074	normal	0.000546569	1.39093	up	0.000136962	1.00366	up	0.99133	0.0116308	normal	3.1063e-12	1.95328	up	--	--	Molecular Function: procollagen-proline 4-dioxygenase activity (GO:0004656);; Molecular Function: iron ion binding (GO:0005506);; Cellular Component: Golgi apparatus (GO:0005794);; Cellular Component: plasma membrane (GO:0005886);; Molecular Function: L-ascorbic acid binding (GO:0031418);; Biological Process: oxidation-reduction process (GO:0055114);;	K00472|0|rcu:RCOM_0853250|prolyl 4-hydroxylase alpha subunit, putative (EC:1.14.11.2); K00472 prolyl 4-hydroxylase [EC:1.14.11.2] (A)	Arginine and proline metabolism (ko00330)	[E]	Amino acid transport and metabolism	2OG-Fe(II) oxygenase superfamily;; 2OG-Fe(II) oxygenase superfamily;; ShK domain-like
tung.gene.scaffold111.00058	5.59332	4.37766	9.00395	9.40219	15.6174	14.98	17.1448	18.8789	17.1204	19.491	5.68676	6.96939	8.52355	7.74189	15.0925	12.1253	14.2081	16.5095	8.93531	7.83279	0.0475805	0.339462	normal	0.106739	-0.949895	normal	0.62253	-0.36384	normal	0.208578	0.355004	normal	1	-0.00345933	normal	0.923911	-0.0715108	normal	2.20533e-05	1.21865	up	--	--	--	--	--	--	--	Protein of unknown function (DUF1336)
tung.gene.scaffold111.00068	1.67372	1.76403	1.89882	0.862601	1.78627	1.39641	1.42095	0.597768	3.09132	3.63039	1.92496	1.4641	0.707236	1.04597	1.17671	0.806677	1.23889	2.79654	0.035455	0.273117	1.48665e-05	1.71299	up	0.0239996	-3.93731	normal	1	0.0232055	normal	0.612925	0.53731	normal	0.346933	0.76215	normal	0.554132	-0.989094	normal	9.23226e-12	4.66321	up	--	--	Molecular Function: inositol-polyphosphate 5-phosphatase activity (GO:0004445);; Biological Process: phosphatidylinositol dephosphorylation (GO:0046856);; Molecular Function: inositol-1,4,5-trisphosphate 5-phosphatase activity (GO:0052658);; Molecular Function: inositol-1,3,4,5-tetrakisphosphate 5-phosphatase activity (GO:0052659);;	K01099|0|rcu:RCOM_0853040|type I inositol polyphosphate 5-phosphatase, putative (EC:3.1.3.56); K01099 phosphatidylinositol-bisphosphatase [EC:3.1.3.36] (A)	Inositol phosphate metabolism (ko00562);; Phosphatidylinositol signaling system (ko04070)	[U]	Intracellular trafficking, secretion, and vesicular transport	Endonuclease/Exonuclease/phosphatase family
tung.gene.scaffold111.00073	21.1741	19.3194	22.7414	24.4451	31.5474	30.597	43.1221	44.8323	30.9668	34.0104	18.9421	26.2846	29.25	27.7577	26.3936	23.9108	39.0535	29.0897	14.5344	15.9373	0.127073	-0.234641	normal	0.0146434	-1.20617	normal	0.866998	-0.161509	normal	0.270687	-0.240159	normal	0.581101	0.233309	normal	0.770077	0.189796	normal	4.3905e-05	1.16259	up	[O]	Posttranslational modification, protein turnover, chaperones	Molecular Function: ATP binding (GO:0005524);; Cellular Component: plasma membrane (GO:0005886);; Biological Process: response to stress (GO:0006950);; Cellular Component: chloroplast (GO:0009507);; Molecular Function: 2-alkenal reductase [NAD(P)] activity (GO:0032440);; Biological Process: oxidation-reduction process (GO:0055114);;	K09486|0|rcu:RCOM_0673570|Heat shock 70 kDa protein, putative (EC:1.3.1.74); K09486 hypoxia up-regulated 1 (A)	Protein processing in endoplasmic reticulum (ko04141)	[O]	Posttranslational modification, protein turnover, chaperones	Hsp70 protein
tung.gene.scaffold111.00075	0.286843	0.82092	0.252244	0.225627	0.0953756	0.326398	0.142056	0.127023	0.036285	0.154025	0.735671	0.640579	0.240042	0.0326976	0.074278	0.230191	0.344052	0.057619	1.7531	2.67999	--	--	--	0.0216853	3.64621	normal	0.961865	-0.328559	normal	--	--	--	--	--	--	--	--	--	1.68552e-05	-4.64375	down	--	--	Cellular Component: Golgi apparatus (GO:0005794);; Biological Process: response to oxidative stress (GO:0006979);; Biological Process: abscisic acid-activated signaling pathway (GO:0009738);; Biological Process: carbohydrate biosynthetic process (GO:0016051);; Biological Process: endoplasmic reticulum unfolded protein response (GO:0030968);; Biological Process: intracellular signal transduction (…	--	--	--	--	Glycosyl transferase family 8
tung.gene.scaffold111.00076	37.9657	37.3187	49.0703	38.0066	42.1264	42.9638	30.651	27.7	42.6257	38.0633	49.5161	34.8482	36.6032	35.6028	35.8786	37.6952	53.2596	48.3171	90.1237	71.195	8.6389e-07	0.738763	normal	0.314803	0.645636	normal	0.877439	-0.176771	normal	0.0493475	0.527115	normal	0.992351	-0.0102339	normal	0.00649264	-1.08962	down	0.000466934	-0.99543	normal	--	--	Biological Process: cellular carbohydrate metabolic process (GO:0044262);; Biological Process: single-organism carbohydrate metabolic process (GO:0044723);;	--	--	--	--	Protein of unknown function (DUF760)
tung.gene.scaffold111.00083	30.7638	43.7759	36.9395	26.1933	42.8727	35.7622	62.1344	71.6801	71.5838	72.3533	29.6849	18.311	3.48225	10.7942	25.5363	21.2195	31.9882	47.5114	20.5654	22.682	1.60767e-07	0.72038	normal	0.210833	-0.924667	normal	0.741349	0.473193	normal	6.17756e-09	2.47324	up	0.239478	0.417954	normal	0.875571	0.130948	normal	4.17107e-10	1.77667	up	[E]	Amino acid transport and metabolism	Molecular Function: transporter activity (GO:0005215);; Biological Process: transport (GO:0006810);; Biological Process: response to nematode (GO:0009624);; Cellular Component: membrane (GO:0016020);;	K14638|0|rcu:RCOM_0852710|amino acid permease, putative; K14638 solute carrier family 15 (peptide/histidine transporter), member 3/4 (A)	--	[E]	Amino acid transport and metabolism	POT family;; Major Facilitator Superfamily
tung.gene.scaffold111.00092	4.65945	6.25107	4.7367	5.36313	5.08272	3.88855	4.8218	4.45406	7.01693	8.16144	7.63814	6.16669	7.92729	12.6658	9.1155	10.825	9.43561	9.45703	21.7463	22.487	0.000936562	1.0614	up	0.0524315	1.189	normal	0.765611	-0.331695	normal	0.149497	-0.866912	normal	0.00201812	-1.30487	down	0.0993118	-1.31372	normal	9.31882e-06	-1.44025	down	--	--	Cellular Component: vacuole (GO:0005773);; Biological Process: phosphatidylinositol biosynthetic process (GO:0006661);; Molecular Function: FMN binding (GO:0010181);; Molecular Function: oxidoreductase activity (GO:0016491);; Biological Process: oxidation-reduction process (GO:0055114);;	--	--	[K]	Transcription	Pyridoxamine 5'-phosphate oxidase
tung.gene.scaffold111.00098	1.23772	2.51484	1.65589	1.55272	1.26118	1.10647	1.55931	1.76385	1.40922	2.40164	1.33357	1.26686	0.0994541	0.453642	0.743423	1.24431	1.35131	1.32256	8.53646	11.3112	0.269029	0.829189	normal	0.000206558	3.00102	up	0.899495	0.392032	normal	0.000959845	3.0639	up	0.877885	-0.336875	normal	0.958546	-0.160133	normal	6.14287e-07	-2.33101	down	--	--	Molecular Function: zinc ion binding (GO:0008270);;	--	--	[R]	General function prediction only	AN1-like Zinc finger
tung.gene.scaffold111.00100	2.31934	2.96488	0.681457	0.906207	2.42064	1.71603	2.43107	2.30157	0.94631	1.20834	1.76942	1.6178	1.58683	2.1114	0.689697	0.489854	0.348623	0.394676	0.192642	0.212632	0.00948347	-1.06135	down	--	--	--	0.378436	0.676129	normal	0.0314719	-1.14637	normal	0.00188472	1.77628	up	0.0094078	2.67288	up	0.00681543	2.5246	up	--	--	--	--	--	--	--	Armadillo/beta-catenin-like repeat;; U-box domain;; Kinesin-associated protein (KAP)
tung.gene.scaffold111.00102	23.7695	21.7243	13.8926	14.0245	15.3649	20.2065	14.6251	12.5963	7.04484	8.07487	39.1069	30.147	28.2551	26.1023	12.5775	14.6853	11.0296	5.80394	40.346	76.9872	0.0689761	-0.552598	normal	0.0387469	2.68748	normal	0.117597	-0.638764	normal	0.00537162	-0.71026	normal	0.899584	0.0924752	normal	0.739325	0.335707	normal	0.00978433	-2.90242	down	[P]	Inorganic ion transport and metabolism	Molecular Function: peroxidase activity (GO:0004601);; Biological Process: response to oxidative stress (GO:0006979);; Cellular Component: plant-type cell wall (GO:0009505);; Molecular Function: heme binding (GO:0020037);; Molecular Function: metal ion binding (GO:0046872);; Biological Process: oxidation-reduction process (GO:0055114);;	K14833|0|rcu:RCOM_0852470|Peroxidase 31 precursor, putative (EC:1.11.1.7); K14833 nucleolar complex protein 2 (A)	--	--	--	Peroxidase
tung.gene.scaffold111.00103	3.20171	2.78231	1.39658	2.37543	0.831697	0.902529	0.746459	0.551167	0.277413	0.212831	8.49089	6.56568	3.9909	3.5522	1.14692	0.778329	1.00573	0.36287	5.19642	10.6638	--	--	--	0.00947477	3.57457	up	0.000315924	-1.34631	down	0.0211303	-0.893666	normal	0.827951	-0.286858	normal	0.903516	-0.314121	normal	0.000156351	-5.05854	down	--	--	Molecular Function: triglyceride lipase activity (GO:0004806);; Biological Process: lipid metabolic process (GO:0006629);;	--	--	--	--	Lipase (class 3)
tung.gene.scaffold111.00107	0.359241	1.17566	1.43612	2.05498	2.10276	2.06956	1.15903	0.646053	5.1633	4.07806	5.12125	3.32304	1.59777	0.861211	2.03279	1.98463	2.3874	1.62486	12.1359	9.84376	8.0717e-07	2.79104	up	0.00577911	2.43235	up	0.00184952	-2.57086	down	0.408112	0.801107	normal	0.917465	-0.180314	normal	0.511722	-1.48413	normal	0.0223425	-1.12398	normal	--	--	--	--	--	--	--	--
tung.gene.scaffold111.00110	9.42262	10.1869	10.6003	10.5952	16.4537	15.472	15.6429	13.973	13.2357	13.2911	6.98888	7.2706	7.6795	9.08677	9.90656	8.73649	5.97348	13.345	3.91327	2.86434	0.988402	0.00756077	normal	0.250878	-1.63284	normal	0.595299	0.36974	normal	0.229479	0.377659	normal	0.121848	0.597518	normal	0.741732	0.335184	normal	1.0466e-07	1.97611	up	[L]	Replication, recombination and repair	Molecular Function: nucleic acid binding (GO:0003676);; Molecular Function: RNA-DNA hybrid ribonuclease activity (GO:0004523);;	--	--	--	--	Reverse transcriptase-like;; RNase H;; Caulimovirus viroplasmin
tung.gene.scaffold111.00120	2.1429	1.74321	1.62076	1.94994	2.20846	1.81153	2.72208	1.9999	0.414835	0.363305	11.048	8.19386	2.22235	2.15803	1.3264	1.19616	0.874236	0.470479	13.8422	23.8287	1.48475e-05	-2.13087	down	4.51129e-06	4.80267	up	1.23252e-06	-2.3642	down	0.95623	0.0468479	normal	0.699963	0.33756	normal	0.257921	1.34074	normal	5.41604e-08	-5.59086	down	[M]	Cell wall/membrane/envelope biogenesis	Cellular Component: endosome (GO:0005768);; Cellular Component: trans-Golgi network (GO:0005802);; Cellular Component: plasma membrane (GO:0005886);; Molecular Function: cellulose synthase (UDP-forming) activity (GO:0016760);;	--	--	--	--	Glycosyltransferase like family 2;; Glycosyl transferase family group 2;; Glycosyl transferase family 21;; Glycosyl transferase family 2
tung.gene.scaffold111.00121	28.7225	27.5777	44.665	45.9149	22.1364	22.5056	20.6562	29.0376	34.4896	33.2753	21.7536	35.2607	33.801	36.9034	45.2	44.4808	51.9515	55.0064	48.8383	49.4805	0.00637178	0.66562	normal	0.864785	-0.186442	normal	0.995392	-0.0291443	normal	0.0423315	0.473095	normal	0.000289028	-1.07987	down	0.00457341	-1.27625	down	0.209651	-0.423374	normal	[K]	Transcription	Biological Process: RNA methylation (GO:0001510);; Molecular Function: nucleic acid binding (GO:0003676);; Cellular Component: nucleolus (GO:0005730);; Cellular Component: small nucleolar ribonucleoprotein complex (GO:0005732);; Cellular Component: cytosol (GO:0005829);; Biological Process: RNA processing (GO:0006396);;	K11098|2.52065e-49|rcu:RCOM_0017870|small nuclear ribonucleoprotein f, putative; K11098 small nuclear ribonucleoprotein F (A)	Spliceosome (ko03040)	[A]	RNA processing and modification	LSM domain
tung.gene.scaffold111.00131	3.54393	2.7153	2.53096	3.37798	0.708842	0.557148	0.521432	0.338569	0.398469	0.478245	3.15126	3.19102	2.00294	1.79823	1.12769	0.595284	2.35406	0.201157	2.45382	3.03137	--	--	--	0.50763	1.11937	normal	0.998686	-0.0297489	normal	0.245401	0.619047	normal	0.824346	-0.393984	normal	0.709892	-1.59536	normal	0.000259195	-2.62388	down	--	--	--	--	--	--	--	GDSL/SGNH-like Acyl-Esterase family found in Pmr5 and Cas1p;; PMR5 N terminal Domain
tung.gene.scaffold111.00142	15.667	15.6519	19.8823	17.2884	27.308	22.1298	20.6875	23.5685	24.111	22.0753	12.2107	13.8479	25.4187	23.3047	22.9904	22.5294	12.775	25.9851	0.829877	1.44427	0.304452	0.424126	normal	0.00270793	-4.20696	down	0.51259	0.413599	normal	0.666576	-0.134933	normal	0.671715	-0.212283	normal	0.759588	-0.367718	normal	6.45583e-12	4.26427	up	--	--	Cellular Component: membrane (GO:0016020);;	--	--	--	--	EamA-like transporter family
tung.gene.scaffold1111.00004	6.8935	2.21209	5.25476	7.4271	1.93871	3.61521	0.714251	1.33304	0.0408533	0.0201887	4.77692	4.12621	20.6693	14.5308	6.21754	4.95665	11.8626	0.88218	0.458642	0.504538	4.05283e-05	-5.40142	down	0.523906	-3.95471	normal	1	0.00268691	normal	0.00771072	-1.36816	down	0.104169	-1.06585	normal	0.58002	-2.80748	normal	0.0305109	-4.25219	normal	--	--	Biological Process: biosynthetic process (GO:0009058);; Molecular Function: transferase activity, transferring glycosyl groups (GO:0016757);;	--	--	--	--	Glycosyl transferase family 2
tung.gene.scaffold1111.00010	13.6482	12.5603	15.3013	15.5037	17.745	21.9568	22.9709	23.9986	14.436	14.2458	11.4958	13.7529	16.4115	15.8275	13.7124	16.0865	15.4695	12.2158	5.33391	7.21078	0.220989	-0.257196	normal	0.0985647	-1.10544	normal	0.963569	0.073281	normal	0.355495	0.261791	normal	0.975103	0.0279041	normal	0.679001	0.292137	normal	0.000812473	1.1417	up	[J]	Translation, ribosomal structure and biogenesis	Molecular Function: 3'-5'-exoribonuclease activity (GO:0000175);; Molecular Function: RNA binding (GO:0003723);; Cellular Component: nucleus (GO:0005634);; Biological Process: RNA processing (GO:0006396);; Biological Process: seed germination (GO:0009845);; Biological Process: regulation of flower development (GO:0009909);; Biological Process: histone lysine methylation (GO:0034968);; Biological …	K12587|4.06022e-156|tcc:TCM_042083|3'-5'-exoribonuclease family protein isoform 1; K12587 exosome complex component MTR3 (A)	RNA degradation (ko03018)	--	--	3' exoribonuclease family, domain 1;; 3' exoribonuclease family, domain 2
tung.gene.scaffold1111.00014	26.1702	27.809	8.07669	7.62812	6.08813	6.08801	3.6525	3.23229	1.8639	2.09129	18.7103	11.3904	2.53462	4.58015	2.21013	3.20317	2.80075	1.90812	5.65206	5.08708	0.00347652	-0.853744	normal	0.129433	1.12954	normal	0.0327212	0.839784	normal	0.00135422	1.05137	up	0.000354434	1.20139	up	0.549041	0.552858	normal	0.000188862	-1.42906	down	--	--	Molecular Function: protein serine/threonine kinase activity (GO:0004674);; Molecular Function: ATP binding (GO:0005524);; Biological Process: protein phosphorylation (GO:0006468);; Molecular Function: zinc ion binding (GO:0008270);;	--	--	--	--	VWA / Hh protein intein-like;; von Willebrand factor type A domain;; von Willebrand factor type A domain;; von Willebrand factor type A domain;; VWA domain containing CoxE-like protein;; Ring finger domain;; RING-H2 zinc finger;; Zinc finger, C3HC4 type (RING finger);; Anaphase-promoting complex subunit 11 RING-H2 finger
tung.gene.scaffold1111.00018	15.766	11.4085	7.25431	6.42726	8.61727	12.3675	9.03892	8.54847	4.40493	3.47205	2.45052	3.40931	13.1441	13.8687	13.4162	17.5193	5.44068	3.75861	0	0.0199319	0.000143747	-0.834671	normal	1.70245e-15	-9.19258	down	2.56073e-07	2.22753	up	0.000218076	-0.816404	normal	0.0643134	-0.751975	normal	0.348745	0.629268	normal	6.7127e-27	8.9897	up	[E]	Amino acid transport and metabolism	Cellular Component: cytoplasm (GO:0005737);; Biological Process: L-phenylalanine catabolic process (GO:0006559);; Biological Process: cinnamic acid biosynthetic process (GO:0009800);; Molecular Function: phenylalanine ammonia-lyase activity (GO:0045548);;	K10775|0|rcu:RCOM_0543910|Phenylalanine ammonia-lyase, putative (EC:4.3.1.24); K10775 phenylalanine ammonia-lyase [EC:4.3.1.24] (A)	Phenylalanine metabolism (ko00360);; Phenylpropanoid biosynthesis (ko00940)	[Q]	Secondary metabolites biosynthesis, transport and catabolism	Aromatic amino acid lyase
tung.gene.scaffold1111.00034	17.6936	16.212	36.1553	32.4156	51.4933	53.3811	38.7801	36.1846	33.2385	30.7971	19.5787	18.4956	32.7959	30.7764	41.9418	33.5648	28.3568	54.557	14.2359	15.6204	0.615262	-0.0877632	normal	0.173984	-1.53317	normal	0.83553	-0.160795	normal	0.563937	0.139111	normal	0.223511	0.42456	normal	0.804777	-0.269971	normal	1.98793e-05	1.17617	up	--	--	--	--	--	--	--	Myb-like DNA-binding domain;; Myb-like DNA-binding domain
tung.gene.scaffold1111.00039	3.72252	3.57554	4.0308	3.67523	1.76991	2.38583	2.24934	2.87472	4.8151	3.89839	2.42406	3.2959	3.7848	3.38848	4.64526	2.39619	3.81459	3.70964	3.47447	3.6699	0.00137641	1.08739	up	0.820709	-0.391743	normal	0.998928	-0.0251146	normal	0.669748	0.225235	normal	0.659014	-0.61482	normal	0.409498	-0.864801	normal	0.259268	0.615242	normal	[P]	Inorganic ion transport and metabolism	Molecular Function: ATP binding (GO:0005524);; Biological Process: ATP catabolic process (GO:0006200);; Biological Process: anion transport (GO:0006820);; Cellular Component: chloroplast stroma (GO:0009570);; Cellular Component: membrane (GO:0016020);; Molecular Function: ATPase activity (GO:0016887);; Biological Process: detoxification of arsenic-containing substance (GO:0071722);;	K01551|1.45048e-110|vvi:100853682|ATPase GET3-like; K01551 arsenite-transporting ATPase [EC:3.6.3.16] (A)	--	[P]	Inorganic ion transport and metabolism	Anion-transporting ATPase
tung.gene.scaffold11118.00001	156.747	131.6	416.016	958.751	256.54	216.423	192.542	148.436	660.833	788.656	79.3329	52.1253	102.041	106.073	193.379	276.93	243.768	301.193	148.949	137.731	6.76458e-05	-1.20246	down	0.775233	-0.749768	normal	0.00921127	1.23867	up	0.81659	-0.267885	normal	7.69003e-16	3.18283	up	0.00211364	2.34446	up	0.00449061	1.89306	up	--	--	Cellular Component: mitochondrial respiratory chain complex I (GO:0005747);; Biological Process: ubiquitin-dependent protein catabolic process (GO:0006511);; Molecular Function: NADH dehydrogenase (ubiquinone) activity (GO:0008137);; Biological Process: photorespiration (GO:0009853);; Biological Process: response to misfolded protein (GO:0051788);; Biological Process: proteasome core complex asse…	--	--	--	--	--
tung.gene.scaffold1113.00008	29.3177	28.2488	19.9606	24.6794	15.9016	22.1171	13.1134	12.3136	9.06967	9.98984	39.5946	50.5856	24.515	22.6071	15.0504	12.2817	14.1775	11.7026	28.4445	32.5912	0.234231	0.329156	normal	0.0232158	1.19454	normal	0.0495555	-0.642833	normal	0.0245064	0.527564	normal	0.856959	-0.116529	normal	0.243817	-0.785275	normal	9.09698e-09	-1.6494	down	--	--	Molecular Function: kinase activity (GO:0016301);; Biological Process: phosphorylation (GO:0016310);;	--	--	[R]	General function prediction only	Leucine Rich repeats (2 copies);; Leucine Rich Repeat;; Leucine rich repeat N-terminal domain;; Leucine rich repeat;; Leucine Rich repeat;; Leucine rich repeat
tung.gene.scaffold1113.00016	13.1197	11.1284	20.0706	18.0648	21.0695	20.1715	24.9072	22.7381	16.7573	13.8154	8.77857	11.1813	19.9549	18.3435	20.3541	10.0273	9.34214	19.2467	3.62415	3.30725	1.45722e-06	-0.681822	normal	0.0934406	-2.13578	normal	0.791868	0.241212	normal	0.264419	-0.245043	normal	0.168349	0.766342	normal	0.0320081	1.01137	normal	3.19213e-18	2.46585	up	[Z]	Cytoskeleton	Molecular Function: microtubule motor activity (GO:0003777);; Molecular Function: ATP binding (GO:0005524);; Cellular Component: kinesin complex (GO:0005871);; Cellular Component: microtubule (GO:0005874);; Biological Process: microtubule-based movement (GO:0007018);; Molecular Function: microtubule binding (GO:0008017);;	--	--	[Z]	Cytoskeleton	Kinesin motor domain;; Armadillo/beta-catenin-like repeat;; HEAT repeats
tung.gene.scaffold1116.00004	9.56046	9.66753	10.7271	7.80467	8.03536	6.54322	2.4173	2.07482	3.45237	5.49473	19.4738	10.6718	2.32114	5.44321	9.88647	18.3524	2.74556	2.93973	17.6207	28.1515	0.0658557	0.940508	normal	0.000339243	2.94153	up	0.675702	-0.637745	normal	0.077739	1.10552	normal	0.42738	-0.820073	normal	0.889531	-0.257484	normal	0.00149685	-2.25718	down	[P]	Inorganic ion transport and metabolism	Cellular Component: nucleus (GO:0005634);; Biological Process: phosphate ion transport (GO:0006817);; Biological Process: galactolipid biosynthetic process (GO:0019375);; Biological Process: negative regulation of transcription, DNA-templated (GO:0045892);; Biological Process: positive regulation of cellular response to phosphate starvation (GO:0080040);;	--	--	[P]	Inorganic ion transport and metabolism	SPX domain
tung.gene.scaffold1117.00004	12.0074	17.5692	26.3927	18.4443	14.1445	12.8856	13.82	18.5657	32.5531	27.9215	9.22961	9.19514	9.16529	9.47348	11.1903	6.54346	12.201	11.7307	7.36559	5.25957	0.516502	0.162769	normal	0.670958	-0.61469	normal	0.047387	0.769944	normal	0.0184719	0.665495	normal	0.000995398	1.32798	up	0.0704217	1.16848	normal	1.12999e-07	1.94677	up	--	--	Biological Process: single-organism cellular process (GO:0044763);;	K14545|9.69579e-83|rcu:RCOM_0596600|hypothetical protein; K14545 ribosomal RNA-processing protein 7 (A)	Ribosome biogenesis in eukaryotes (ko03008)	[A]	RNA processing and modification	Ribosomal RNA-processing protein 7 (RRP7)
tung.gene.scaffold1117.00006	61.3788	49.6321	49.0152	44.6186	80.8333	90.6454	89.3931	75.5713	53.7399	58.3733	81.071	77.8881	62.4048	63.9299	60.7788	90.7942	53.453	92.1907	129.589	137.673	0.371608	-0.14942	normal	0.0493913	1.0746	normal	0.157787	-0.527945	normal	0.471897	-0.168311	normal	0.498561	0.275473	normal	0.767791	0.187105	normal	0.000812473	-1.0358	down	--	--	Molecular Function: adenosylmethionine decarboxylase activity (GO:0004014);; Biological Process: spermine biosynthetic process (GO:0006597);; Biological Process: spermidine biosynthetic process (GO:0008295);;	--	--	--	--	S-adenosyl-l-methionine decarboxylase leader peptide
tung.gene.scaffold1117.00015	27.9475	34.7179	20.5458	15.7438	17.4798	16.3731	16.7399	15.4781	21.5478	19.6304	28.5769	27.1713	14.9948	16.0328	13.8164	14.4507	24.7013	24.8513	51.1795	35.4715	8.57261e-08	1.00272	up	0.239148	0.719857	normal	0.896864	0.12434	normal	0.0682314	0.644097	normal	0.760575	-0.175153	normal	0.00677318	-1.25802	down	0.0121609	-0.974321	normal	[I]	Lipid transport and metabolism	Molecular Function: sphingosine hydroxylase activity (GO:0000170);; Molecular Function: C-4 methylsterol oxidase activity (GO:0000254);; Molecular Function: iron ion binding (GO:0005506);; Cellular Component: endoplasmic reticulum (GO:0005783);; Cellular Component: Golgi apparatus (GO:0005794);; Biological Process: fatty acid biosynthetic process (GO:0006633);; Biological Process: photomorphogene…	K04713|1.98757e-175|rcu:RCOM_0836090|sur2 hydroxylase/desaturase, putative (EC:1.14.13.72); K04713 sphinganine C4-monooxygenase [EC:1.14.13.169] (A)	Sphingolipid metabolism (ko00600)	[I]	Lipid transport and metabolism	Fatty acid hydroxylase superfamily
tung.gene.scaffold1117.00018	27.7663	24.1538	29.175	31.1632	29.3137	30.9367	43.4063	45.1869	43.3587	40.3502	31.5575	31.1226	21.4296	23.0886	28.0042	23.3719	27.2496	28.1524	20.8044	21.4827	0.411816	-0.134907	normal	0.605966	-0.410201	normal	0.62302	-0.282463	normal	0.178148	0.285688	normal	0.268504	0.390531	normal	0.083078	0.771476	normal	0.000226818	1.04782	up	--	--	--	--	--	--	--	--
tung.gene.scaffold1117.00019	62.0525	41.9819	316.971	282.91	56.9864	48.3794	25.6877	34.2373	10.3932	14.7571	10.0916	27.263	84.7075	76.8251	103.163	98.5483	142.958	23.5704	0.192537	0.119739	0.00245812	-1.26045	down	0.0311844	-9.41354	normal	0.0516209	1.50734	normal	9.93757e-26	1.8072	up	0.00785467	-0.806359	normal	0.653115	-1.39096	normal	5.71336e-12	6.76388	up	--	--	--	--	--	--	--	Plant self-incompatibility protein S1
tung.gene.scaffold1117.00024	2.13606	3.41651	0.897969	0.743466	0.942171	0.546236	0.898527	0.946186	2.4981	2.32212	0.892497	0.7114	0.308196	0.514055	0.646771	0.336781	0.664446	1.37873	1.82094	0.926584	1.41821e-05	1.56825	up	0.852369	0.397712	normal	0.0258468	1.7865	normal	0.128004	1.06715	normal	0.699541	0.558333	normal	0.874724	-0.285271	normal	0.101042	0.885448	normal	--	--	Cellular Component: intracellular (GO:0005622);;	--	--	--	--	Protein of unknown function (DUF1666)
tung.gene.scaffold1117.00027	0.46701	0.842314	0.166865	0.036687	0.352026	0.361589	0.0829619	0.15243	1.94043	2.09418	0.822626	0.577765	0.371711	0.32551	0.222322	0.12487	1.05276	0.198684	30.3173	16.8637	--	--	--	8.28853e-08	5.28047	up	1	-0.00995657	normal	--	--	--	--	--	--	--	--	--	9.51478e-06	-3.67447	down	--	--	--	--	--	--	--	ZF-HD protein dimerisation region
tung.gene.scaffold1119.00001	3.91247	3.29432	7.09599	5.88046	8.27883	5.91584	11.4369	10.5474	17.7549	16.5683	1.84691	3.90844	4.54136	6.23399	8.55983	9.70842	18.3342	20.3841	13.9215	22.7174	1.87479e-06	1.25567	up	0.946026	-0.109357	normal	0.947611	0.214227	normal	0.14665	0.709155	normal	0.128533	-0.827487	normal	0.0306548	-1.40655	normal	0.961085	-0.0402282	normal	[P]	Inorganic ion transport and metabolism	Molecular Function: ferroxidase activity (GO:0004322);; Cellular Component: mitochondrion (GO:0005739);; Molecular Function: ferric iron binding (GO:0008199);; Biological Process: aerobic respiration (GO:0009060);; Biological Process: iron-sulfur cluster assembly (GO:0016226);; Biological Process: response to hydrogen peroxide (GO:0042542);; Biological Process: cotyledon development (GO:0048825);…	--	--	[P]	Inorganic ion transport and metabolism	Frataxin-like domain
tung.gene.scaffold11196.00001	2.31349	4.34564	16.2026	10.2788	11.2421	9.02932	7.36118	6.72162	32.2209	40.6563	3.51901	1.93668	1.06194	2.13781	13.6757	19.3093	16.9336	15.3583	0.60954	2.74073	1.19962e-11	2.18601	up	8.92982e-05	-3.37137	down	0.898743	0.359124	normal	4.56738e-05	2.7594	up	0.589591	-0.339251	normal	0.307429	-0.907597	normal	4.35813e-27	4.65171	up	--	--	--	--	--	--	--	Jacalin-like lectin domain
tung.gene.scaffold112.00009	0.676227	0.861	0.277162	0.0683608	0.363398	0.377267	0.602283	0.732153	0.944102	0.595089	0.457528	0.184001	0.0518905	0.197385	0.151174	0.0307741	0.13311	0.0790384	0	0.051022	0.39039	0.910999	normal	--	--	--	0.597526	1.27569	normal	--	--	--	--	--	--	--	--	--	0.00334246	5.14712	up	--	--	--	--	--	--	--	FBD;; F-box domain
tung.gene.scaffold1123.00009	23.6768	31.2681	20.063	10.3855	8.55891	6.23961	5.83985	5.9873	8.86958	11.6449	22.1732	15.256	3.36832	6.07756	6.32229	9.78971	8.8675	10.3861	3.06925	6.50092	0.218319	0.283186	normal	0.0965977	-1.212	normal	0.497511	0.508644	normal	0.0589143	1.16441	normal	0.696684	0.279435	normal	0.982837	0.0255971	normal	1.35398e-05	1.52214	up	--	--	Molecular Function: calcium ion binding (GO:0005509);; Molecular Function: zinc ion binding (GO:0008270);;	--	--	--	--	--
tung.gene.scaffold1123.00017	3472.33	4480	2111.33	1919.45	1621.37	1474.18	1853.82	1705.71	2039.5	2344.57	2306.41	1432.79	319.109	911.234	1199.4	548.651	1019.52	873.882	17.9099	47.105	0.599731	-0.132465	normal	1.69756e-20	-4.60996	down	0.0509551	1.18919	normal	0.00587648	1.38196	up	0.00276505	1.29021	up	0.0369258	1.26899	normal	3.47081e-46	5.74831	up	--	--	--	--	--	--	--	--
tung.gene.scaffold1123.00020	10.4137	12.1611	8.13938	7.45733	5.98006	4.26398	3.13896	2.64885	6.38642	8.28396	7.82679	5.115	2.50387	2.90499	5.55721	6.12376	11.4482	7.62727	26.2492	18.986	7.88666e-06	1.47977	up	0.0446898	1.19753	normal	0.100946	0.769744	normal	6.49152e-06	1.68558	up	0.70491	-0.288348	normal	0.0130111	-1.83958	normal	2.46126e-05	-1.55618	down	--	--	--	--	--	--	--	F-box domain;; F-box-like
tung.gene.scaffold113.00008	15.8297	17.8835	15.9263	19.524	19.0523	23.3697	16.316	15.366	18.3419	21.6455	17.7485	14.036	18.5126	15.9568	14.4923	17.7638	14.3997	19.3723	32.9084	30.2425	2.29635e-06	1.00669	up	0.345404	0.679968	normal	1	0.00185445	normal	0.287865	0.311156	normal	0.780466	0.166636	normal	0.37388	-0.763123	normal	0.205191	-0.435618	normal	--	--	Biological Process: response to stress (GO:0006950);; Biological Process: cellular process (GO:0009987);; Biological Process: response to chemical (GO:0042221);;	K03627|2.04375e-12|rcu:RCOM_1053340|Multiprotein-bridging factor, putative; K03627 putative transcription factor (A)	--	--	--	--
tung.gene.scaffold113.00011	2.50747	1.84424	3.61558	3.95478	5.99711	4.44575	4.0226	4.54932	6.97901	6.82562	2.2349	2.32021	3.51417	3.66806	5.76861	3.4376	2.55487	6.78113	5.25006	3.86035	2.49335e-10	1.22739	up	0.968834	-0.129428	normal	0.924661	-0.152809	normal	0.363462	0.304486	normal	0.934344	0.0892722	normal	0.706215	-0.727993	normal	0.0579523	0.629011	normal	--	--	--	--	--	--	--	--
tung.gene.scaffold113.00015	0.504634	0.442978	0.914476	0.963951	0.993761	1.70043	0.913147	0.584489	2.28892	1.03762	1.35077	1.04192	0.512911	0.616116	0.801511	0.904402	0.25964	1.36112	5.08121	6.78721	0.0958296	1.84682	normal	6.24633e-06	2.77185	up	0.0738983	-1.41151	normal	0.0251644	1.25544	normal	0.864145	0.185788	normal	0.780871	-0.820871	normal	0.000756289	-1.74527	down	[RTKL]	General function prediction only;; Signal transduction mechanisms;; Transcription;; Replication, recombination and repair	--	--	--	--	--	Protein kinase domain;; Protein tyrosine kinase;; PAN-like domain;; S-locus glycoprotein family
tung.gene.scaffold113.00017	19.4169	21.3265	18.0216	15.8326	12.5508	12.8807	8.13593	6.82003	5.95739	5.60292	10.2527	13.3594	12.2587	13.0458	15.4081	17.5028	10.9921	8.63326	20.1209	33.1761	0.0731844	-0.601144	normal	0.158584	1.39569	normal	0.0195869	0.802091	normal	0.615094	0.172853	normal	0.735047	-0.19788	normal	0.848184	-0.215729	normal	0.00952416	-2.21081	down	[R]	General function prediction only	Cellular Component: vacuole (GO:0005773);; Cellular Component: plasma membrane (GO:0005886);; Cellular Component: plasmodesma (GO:0009506);; Biological Process: response to auxin (GO:0009733);; Molecular Function: FMN binding (GO:0010181);; Molecular Function: oxidoreductase activity, acting on NAD(P)H, quinone or similar compound as acceptor (GO:0016655);; Biological Process: negative regulation…	K03809|1.47932e-130|rcu:RCOM_0066700|Minor allergen Alt a, putative; K03809 Trp repressor binding protein (A)	--	[R]	General function prediction only	NADPH-dependent FMN reductase;; Flavodoxin;; Flavodoxin-like fold
tung.gene.scaffold113.00018	1.79996	4.31811	1.78771	1.36238	1.34334	1.39125	0.471015	1.12061	1.66982	1.92262	2.58811	1.18027	0.268556	0.65116	1.24872	1.08446	0.603132	0.825812	0.0717182	0.0977094	0.0151249	1.33263	normal	0.246115	-3.21087	normal	0.81665	0.713419	normal	0.00338429	1.86145	up	0.88948	0.184655	normal	0.999329	-0.0351216	normal	1.17431e-06	4.50889	up	--	--	Molecular Function: protein dimerization activity (GO:0046983);;	--	--	--	--	--
tung.gene.scaffold1130.00018	0.424764	0.32536	0.422356	0.321129	0.202338	0.331961	0.254586	0.099904	0.0331329	0.0705562	0.522948	0.458232	0.65463	0.461214	0.29039	0.282439	0.763173	0.0816132	0.73301	0.898265	--	--	--	0.66503	0.965718	normal	0.88298	-0.405904	normal	0.417078	-0.709831	normal	--	--	--	0.777462	-1.13147	normal	0.00027472	-4.16063	down	--	--	Biological Process: defense response (GO:0006952);; Molecular Function: ADP binding (GO:0043531);;	--	--	[T]	Signal transduction mechanisms	NB-ARC domain;; Leucine Rich repeats (2 copies);; Leucine rich repeat
tung.gene.scaffold1130.00042	12.9783	12.9222	16.5775	14.5211	11.0782	11.0234	11.6601	11.4062	16.1203	13.9095	11.1222	10.6482	15.3083	15.1534	16.446	14.1932	22.0477	24.6147	24.2017	23.396	2.54891e-05	0.867441	normal	0.981003	-0.0413282	normal	0.856706	0.179628	normal	0.198499	0.341396	normal	0.0173064	-0.812939	normal	0.000540555	-1.53884	down	0.045572	-0.629083	normal	[P]	Inorganic ion transport and metabolism	--	--	--	--	--	Integral membrane protein TerC family
tung.gene.scaffold1130.00048	5.69235	5.31419	8.76962	7.52597	8.29923	10.0677	8.46182	6.79264	9.12084	10.8897	3.40528	5.70488	10.595	9.29448	13.8141	6.25052	8.88396	14.1063	4.50802	3.92781	0.0442958	-0.471351	normal	0.0647058	-1.39938	normal	0.874367	0.17003	normal	0.00224902	-0.780301	normal	0.389424	0.5853	normal	0.696308	0.31377	normal	0.00356487	1.24254	up	--	--	Biological Process: regulation of Rab GTPase activity (GO:0032313);;	--	--	[U]	Intracellular trafficking, secretion, and vesicular transport	Rab-GTPase-TBC domain
tung.gene.scaffold1131.00003	35.5493	31.225	29.0121	26.6764	25.4963	24.4107	19.6729	18.712	9.58854	9.02096	50.0928	34.6142	33.7578	32.2515	21.9633	26.8548	33.205	9.63472	36.9117	39.1658	8.67541e-13	-1.14592	down	0.545757	0.766388	normal	0.715606	-0.346879	normal	0.0423315	-0.40668	normal	0.742515	0.156183	normal	0.972765	-0.0758393	normal	1.84463e-13	-1.98625	down	--	--	Biological Process: proteolysis (GO:0006508);; Molecular Function: cysteine-type peptidase activity (GO:0008234);; Molecular Function: 2-alkenal reductase [NAD(P)] activity (GO:0032440);; Biological Process: oxidation-reduction process (GO:0055114);;	--	--	[O]	Posttranslational modification, protein turnover, chaperones	Papain family cysteine protease;; Cathepsin propeptide inhibitor domain (I29);; Granulin
tung.gene.scaffold1131.00008	6.93303	7.49748	10.6122	10.5479	10.8014	10.6126	11.2577	8.75244	17.0898	15.9103	8.19304	7.66378	7.39588	7.41049	12.3538	9.30708	14.4234	17.0738	21.5691	23.1629	3.599e-10	1.15068	up	0.574076	0.454167	normal	0.855994	-0.195219	normal	0.0082134	0.727061	normal	0.56811	-0.294254	normal	0.0489235	-1.02279	normal	0.344673	-0.325159	normal	[H]	Coenzyme transport and metabolism	Cellular Component: cytoplasm (GO:0005737);; Biological Process: cellular protein modification process (GO:0006464);; Molecular Function: ligase activity (GO:0016874);;	--	--	[H]	Coenzyme transport and metabolism	Biotin/lipoate A/B protein ligase family
tung.gene.scaffold1131.00009	0	0	0	0	0.10307	0	0.160768	0	0	0.248882	0.653516	0.278362	0.140517	0.0668815	0.332429	0.312417	1.98126	0	12.6971	14.7154	--	--	--	4.75122e-05	3.88517	up	--	--	--	--	--	--	--	--	--	--	--	--	2.575e-18	-6.88221	down	--	--	--	--	--	--	--	--
tung.gene.scaffold1131.00010	0	0.0711318	0.186482	0.315888	0	0	0	0.155329	0.105876	0.313574	0.414376	0.0554999	0.242649	0	0.201206	0.369357	1.05238	0	4.20754	7.79066	--	--	--	0.0266632	3.50861	normal	--	--	--	--	--	--	--	--	--	--	--	--	0.000120223	-4.9663	down	--	--	--	--	--	--	--	--
tung.gene.scaffold1131.00012	4.17227	3.17543	5.45759	4.75206	3.34344	6.21243	2.7504	2.12136	0.975694	0.755852	5.39859	5.61658	10.7764	10.0394	9.07641	8.02339	5.77704	4.12599	1.17424	0.673345	0.00637181	-1.39376	down	0.00373568	-2.57761	down	0.379525	-0.561383	normal	0.000338649	-0.983378	normal	0.0293344	-0.944179	normal	0.18267	-1.18382	normal	1	0.00117217	normal	[R]	General function prediction only	Molecular Function: metal ion binding (GO:0046872);;	K18753|1.22575e-126|rcu:RCOM_0467770|zinc finger protein, putative; K18753 butyrate response factor 1 (A)	--	[R]	General function prediction only	Zinc finger C-x8-C-x5-C-x3-H type (and similar)
tung.gene.scaffold1131.00015	5.88121	5.97018	26.4865	21.4649	16.3549	14.2783	15.6443	14.4408	4.62872	5.57827	5.80573	11.0209	14.6895	13.5458	8.79079	10.9714	4.9465	5.08214	0	0	4.75476e-08	-1.54311	down	3.859e-07	#NAME?	down	0.736829	-0.542425	normal	0.00317255	0.761215	normal	0.249853	0.545708	normal	0.0332259	1.52991	normal	9.23458e-13	Inf	up	--	--	Molecular Function: binding (GO:0005488);; Cellular Component: nucleus (GO:0005634);;	K08066|8.49027e-88|rcu:RCOM_0467650|ccaat-binding transcription factor, putative; K08066 nuclear transcription factor Y, gamma (A)	--	[K]	Transcription	Histone-like transcription factor (CBF/NF-Y) and archaeal histone;; Core histone H2A/H2B/H3/H4
tung.gene.scaffold1136.00008	32.3595	24.1448	102.267	100.915	81.3123	79.6047	83.3007	65.1005	58.8091	52.4782	28.2342	47.4133	116.623	102.363	100.751	69.1239	84.2864	80.2967	19.3075	27.4155	0.918296	0.027522	normal	2.56706e-05	-1.90703	down	0.756616	-0.436811	normal	0.598924	0.129647	normal	0.533993	-0.399319	normal	0.249648	-0.565292	normal	1.48751e-06	1.37068	up	--	--	Molecular Function: phospholipase A2 activity (GO:0004623);; Cellular Component: vacuole (GO:0005773);; Cellular Component: Golgi apparatus (GO:0005794);; Biological Process: phospholipid metabolic process (GO:0006644);; Biological Process: lipid catabolic process (GO:0016042);;	K01047|2.1219e-86|rcu:RCOM_0893800|Phospholipase A21 (EC:3.1.1.4); K01047 secretory phospholipase A2 [EC:3.1.1.4] (A)	Glycerophospholipid metabolism (ko00564);; Ether lipid metabolism (ko00565);; Arachidonic acid metabolism (ko00590);; Linoleic acid metabolism (ko00591);; alpha-Linolenic acid metabolism (ko00592)	--	--	Phospholipase A2
tung.gene.scaffold1138.00004	15.132	19.1715	33.8933	34.3713	25.295	26.5346	31.1814	25.5998	82.108	81.5106	11.7487	11.5661	16.8511	20.5402	39.919	29.4008	40.2025	75.4481	69.348	41.0995	7.85857e-31	1.66138	up	0.963912	-0.105169	normal	0.23918	0.563225	normal	9.62032e-06	0.956204	normal	0.321915	-0.487142	normal	0.272633	-1.23111	normal	0.1447	0.535895	normal	--	--	Molecular Function: metal ion binding (GO:0046872);;	--	--	--	--	Zinc-binding
tung.gene.scaffold1138.00013	5.06862	6.1217	6.53318	5.67763	7.06289	8.12847	3.72763	5.60085	9.10536	7.761	6.37415	5.77026	6.1698	5.62249	7.37246	6.44162	7.87278	8.93189	9.04244	12.5697	0.000846406	1.01414	up	0.860859	0.260434	normal	0.958877	-0.113985	normal	0.783301	0.147756	normal	0.987234	0.0229139	normal	0.301811	-0.927123	normal	0.759147	-0.172419	normal	--	--	--	K17888|7.15703e-112|rcu:RCOM_1628250|transporter, putative; K17888 ubiquitin-like-conjugating enzyme ATG10, animal type [EC:6.3.2.19] (A)	Regulation of autophagy (ko04140)	[S]	Function unknown	Autophagocytosis associated protein, active-site domain
tung.gene.scaffold1138.00015	50.1239	45.8436	39.8365	31.38	10.3254	26.5443	4.56193	2.5025	6.85489	6.36881	67.6478	60.9785	47.0153	45.1435	22.0201	25.3185	26.2976	23.6327	35.1691	37.7271	0.00456704	1.12156	up	0.472941	0.550645	normal	0.302664	-0.420254	normal	0.247463	-0.296943	normal	0.626541	-0.521249	normal	8.54692e-09	-3.07974	down	6.16728e-16	-2.50726	down	--	--	Cellular Component: chloroplast thylakoid membrane (GO:0009535);; Cellular Component: photosystem I reaction center (GO:0009538);; Cellular Component: chloroplast envelope (GO:0009941);; Cellular Component: plastoglobule (GO:0010287);; Biological Process: photosynthesis (GO:0015979);;	K02699|1.40504e-118|rcu:RCOM_1628230|Photosystem I reaction center subunit XI, chloroplast precursor, putative; K02699 photosystem I subunit XI (A)	Photosynthesis (ko00195)	--	--	Photosystem I reaction centre subunit XI
tung.gene.scaffold1138.00023	29.7421	30.8081	26.0732	26.4612	24.6748	30.3781	17.7352	15.2693	9.14983	9.44075	27.488	25.7683	27.3103	29.4371	19.4391	22.5424	16.9988	15.2322	26.563	34.0277	0.764872	-0.125557	normal	0.320194	0.792845	normal	0.937563	0.106949	normal	0.557995	0.201493	normal	1	-0.004638	normal	0.518135	-0.593593	normal	0.00112247	-1.51054	down	--	--	--	--	--	--	--	--
tung.gene.scaffold1139.00012	5.30667	5.44618	0.714235	1.28911	1.24378	1.5232	5.26892	3.64694	11.4509	9.7927	1.49803	2.07916	0.272269	0.427506	0.370677	0.974496	2.52791	3.56904	3.11221	2.58881	1.61327e-05	1.55154	up	1	-0.00329342	normal	0.185364	1.38732	normal	0.0971696	3.02775	normal	--	--	--	0.832965	0.392816	normal	0.000258561	1.94835	up	[G]	Carbohydrate transport and metabolism	Biological Process: carbohydrate metabolic process (GO:0005975);; Molecular Function: beta-glucosidase activity (GO:0008422);;	K01188|0|tcc:TCM_031180|Beta glucosidase 41 isoform 1; K01188 beta-glucosidase [EC:3.2.1.21] (A)	Cyanoamino acid metabolism (ko00460);; Starch and sucrose metabolism (ko00500);; Phenylpropanoid biosynthesis (ko00940)	[G]	Carbohydrate transport and metabolism	Glycosyl hydrolase family 1
tung.gene.scaffold1139.00013	15.336	14.1675	14.4469	16.441	16.1754	15.4695	23.9531	21.9753	15.2868	14.5288	21.5824	19.0987	14.2942	15.399	15.3688	21.7857	14.259	9.11325	15.0664	14.0247	2.99945e-08	-0.856997	normal	0.775585	0.290203	normal	0.158214	-0.50494	normal	0.420558	-0.206214	normal	0.982757	-0.0205829	normal	0.00744879	1.12168	up	0.966129	-0.0240684	normal	[R]	General function prediction only	Molecular Function: nucleotide binding (GO:0000166);; Molecular Function: RNA binding (GO:0003723);; Cellular Component: mitochondrion (GO:0005739);;	--	--	[R]	General function prediction only	RNA recognition motif. (a.k.a. RRM, RBD, or RNP domain);; RNA recognition motif (a.k.a. RRM, RBD, or RNP domain);; RNA recognition motif. (a.k.a. RRM, RBD, or RNP domain)
tung.gene.scaffold1139.00015	0.609666	0.589383	0.583709	0.360823	0.274349	0.505834	0.361447	0.174074	0.145289	0.212863	1.52541	1.16247	0.568342	0.805673	0.36922	1.02355	3.64159	0.495391	24.6069	15.1466	--	--	--	5.51459e-05	3.22133	up	0.179516	-1.3154	normal	0.781745	-0.331353	normal	0.597344	-1.09714	normal	0.45859	-3.33709	normal	6.75504e-15	-7.07866	down	[GEPR]	Carbohydrate transport and metabolism;; Amino acid transport and metabolism;; Inorganic ion transport and metabolism;; General function prediction only	Molecular Function: sugar:proton symporter activity (GO:0005351);; Biological Process: fatty acid beta-oxidation (GO:0006635);; Biological Process: toxin catabolic process (GO:0009407);; Cellular Component: chloroplast thylakoid membrane (GO:0009535);; Cellular Component: plant-type vacuole membrane (GO:0009705);; Biological Process: response to cyclopentenone (GO:0010583);; Biological Process: n…	K08202|0|rcu:RCOM_0987060|Organic cation transporter, putative; K08202 MFS transporter, OCT family, solute carrier family 22 (organic cation transporter), member 4/5 (A)	--	[R]	General function prediction only	Sugar (and other) transporter;; Major Facilitator Superfamily
tung.gene.scaffold114.00003	80.6183	89.6578	244.504	171.729	367.494	382.569	335.079	249.133	176.753	232.11	79.9946	60.1867	136.515	115.835	418.224	709.654	382.027	436.899	720.719	582.951	0.136664	-0.50162	normal	0.61218	0.579341	normal	0.580154	0.311997	normal	0.0948638	0.718648	normal	0.525204	-0.562756	normal	0.446117	-0.528499	normal	2.08966e-05	-1.60846	down	--	--	Biological Process: response to brassinosteroid (GO:0009741);; Biological Process: regulation of protein localization (GO:0032880);;	--	--	--	--	Dormancy/auxin associated protein
tung.gene.scaffold114.00008	0.470808	0.413789	1.29797	0.973407	3.3906	2.49438	7.1284	7.86932	19.1343	17.2122	0.0572407	0.25674	0.651376	0.508028	3.92318	2.86597	1.3566	11.3034	6.21187	4.89772	9.2936e-15	1.68239	up	0.95131	-0.304654	normal	--	--	--	0.239233	1.17923	normal	0.606468	-0.433607	normal	0.954556	-0.180915	normal	7.95859e-08	1.80597	up	--	--	Cellular Component: plasma membrane (GO:0005886);; Biological Process: carbohydrate transport (GO:0008643);; Cellular Component: integral component of membrane (GO:0016021);;	K15382|3.6545e-131|tcc:TCM_026679|Nodulin MtN3 family protein isoform 1; K15382 solute carrier family 50 (sugar transporter) (A)	--	[R]	General function prediction only	Sugar efflux transporter for intercellular exchange
tung.gene.scaffold114.00013	5.49041	0.345816	1.0945	46.155	29.8435	20.3265	9.74716	6.20797	1.41045	1.42309	0.895624	0.664167	15.209	23.7983	32.3886	28.6505	0.382234	13.168	0.114117	0	8.0351e-07	-2.47148	down	0.404475	-6.78517	normal	0.775339	2.51804	normal	0.970073	-0.124632	normal	0.821241	-0.123955	normal	0.9409	0.25713	normal	--	--	--	[R]	General function prediction only	Molecular Function: epoxide hydrolase activity (GO:0004301);; Molecular Function: non-membrane spanning protein tyrosine kinase activity (GO:0004715);; Biological Process: metabolic process (GO:0008152);; Molecular Function: cis-stilbene-oxide hydrolase activity (GO:0033961);;	--	--	[I]	Lipid transport and metabolism	Alpha/beta hydrolase family;; alpha/beta hydrolase fold;; Alpha/beta hydrolase family
tung.gene.scaffold114.00015	31.3935	38.2407	59.5378	50.0692	41.085	47.5787	35.151	33.1539	47.0558	53.9052	40.2955	39.2378	47.6921	45.1725	57.819	40.7029	62.7792	64.0028	64.2771	70.9415	3.57786e-08	0.797672	normal	1	0.00329135	normal	0.766896	-0.199842	normal	0.0936223	0.348307	normal	0.686853	-0.26836	normal	0.00510419	-1.10725	down	0.359839	-0.311814	normal	--	--	--	--	--	--	--	--
tung.gene.scaffold114.00019	1.98694	2.10588	6.12809	7.91158	1.84573	1.14413	2.4974	3.5971	5.13283	6.06697	1.72586	3.02921	2.96979	3.61892	4.93468	4.13624	4.31482	3.17242	2.56975	3.01393	4.07752e-07	1.45008	up	0.753638	-0.446626	normal	0.895764	-0.244295	normal	2.34166e-05	1.4349	up	8.52544e-06	-1.91	down	0.399672	-0.775327	normal	0.00427295	1.12238	up	--	--	--	--	--	--	--	Phloem protein 2
tung.gene.scaffold114.00025	3.64612	3.11117	7.30104	6.14995	18.8502	18.4138	42.5667	43.8776	31.9146	26.4864	4.88894	6.0272	8.20845	7.57939	18.1535	18.1723	9.05313	30.8462	9.97371	12.9771	0.000190361	-0.542992	normal	0.762627	-0.781251	normal	0.24687	-0.63727	normal	0.872572	-0.0667593	normal	0.892402	0.0784524	normal	0.162099	1.08243	normal	2.18293e-06	1.3213	up	[T]	Signal transduction mechanisms	Molecular Function: phosphoprotein phosphatase activity (GO:0004721);; Biological Process: metabolic process (GO:0008152);; Biological Process: response to water deprivation (GO:0009414);;	--	--	[T]	Signal transduction mechanisms	Protein phosphatase 2C;; Protein phosphatase 2C
tung.gene.scaffold114.00028	0.440782	0.50107	0.701882	0.671479	0.415211	0.404691	0.382986	0.332604	1.10812	1.03113	0.438021	0.394808	0.3355	0.305563	0.786962	0.655896	0.472	1.43618	1.25812	1.26124	0.000516801	1.64081	up	0.845641	0.376135	normal	0.959261	0.176963	normal	0.0916917	1.05913	normal	0.325829	-0.81118	normal	0.477248	-1.52138	normal	0.723714	-0.256231	normal	--	--	--	--	--	--	--	--
tung.gene.scaffold114.00032	0.172941	0.14075	0.0978968	0.129702	0.140676	0.196641	0.421771	0.819674	0.73997	0.132428	0.168746	0.126197	0.160746	0.145905	0.0502581	0.0740714	0.137652	0.191415	1.67263	0.912329	0.803359	-0.403898	normal	0.00584496	2.9981	up	0.995574	0.106761	normal	--	--	--	--	--	--	0.225758	1.79127	normal	0.138726	-1.61045	normal	[Z]	Cytoskeleton	Molecular Function: microtubule motor activity (GO:0003777);; Molecular Function: ATP binding (GO:0005524);; Cellular Component: kinesin complex (GO:0005871);; Cellular Component: microtubule (GO:0005874);; Biological Process: ATP catabolic process (GO:0006200);; Biological Process: microtubule-based movement (GO:0007018);; Molecular Function: microtubule binding (GO:0008017);; Molecular Function…	K10406|0|rcu:RCOM_1434220|kinesin heavy chain, putative; K10406 kinesin family member C2/C3 (A)	--	[Z]	Cytoskeleton	Kinesin motor domain;; Calponin homology (CH) domain
tung.gene.scaffold114.00035	142.388	197.814	283.962	181.462	245.942	281.416	229.567	222.639	300.551	313.148	203.566	174.013	140.402	157.069	376.745	507.271	678.122	503.495	797.748	624.23	0.0146991	0.374772	normal	0.811204	0.310675	normal	0.878805	-0.193696	normal	0.00676945	0.534018	normal	0.117303	-0.548273	normal	0.0128512	-1.22793	normal	0.00150682	-1.16272	down	--	--	Biological Process: protein targeting to vacuole (GO:0006623);; Biological Process: membrane fusion (GO:0006944);; Biological Process: response to water deprivation (GO:0009414);; Biological Process: Golgi vesicle transport (GO:0048193);;	--	--	--	--	Drought induced 19 protein (Di19), zinc-binding
tung.gene.scaffold114.00045	16.8567	16.1631	19.9676	22.2015	21.9872	26.5349	21.4902	23.4102	32.3237	33.2112	19.3012	19.4036	19.9023	19.6152	20.061	12.9551	30.2893	43.1703	35.7476	27.0301	1.88753e-14	1.04187	up	0.837139	-0.233504	normal	0.830093	-0.164067	normal	0.0472006	0.405986	normal	0.701647	0.263774	normal	0.0424157	-1.12374	normal	0.738807	0.152128	normal	[J]	Translation, ribosomal structure and biogenesis	Molecular Function: nucleic acid binding (GO:0003676);; Cellular Component: intracellular (GO:0005622);; Biological Process: nucleobase-containing compound metabolic process (GO:0006139);; Molecular Function: 3'-5' exonuclease activity (GO:0008408);;	--	--	[L]	Replication, recombination and repair	3'-5' exonuclease
tung.gene.scaffold114.00046	0.438712	0.413997	1.19866	0.974278	0.83264	0.961241	0.338033	0.537338	1.68699	2.1126	0.76862	0.597707	0.530832	0.618768	1.12159	0.722043	1.49229	2.21154	1.38348	0.91352	4.88444e-10	2.4875	up	0.565968	-0.766514	normal	0.598854	-0.747902	normal	0.0373409	1.10459	normal	0.796626	-0.266225	normal	0.00419763	-2.53633	down	0.198577	0.717857	normal	--	--	--	--	--	--	--	--
tung.gene.scaffold114.00048	3.6857	2.91932	3.13352	3.13333	3.5747	3.63461	4.19802	4.86051	5.57699	5.85759	3.06123	3.51099	4.23711	3.73876	4.06111	2.62309	2.98353	5.10231	1.92985	1.90079	0.0859857	0.380655	normal	0.205188	-1.10593	normal	0.995574	0.0256415	normal	0.196461	-0.405102	normal	0.842718	0.155154	normal	0.921744	0.0950199	normal	5.43774e-06	1.58222	up	--	--	--	--	--	--	--	Domain of unknown function (DUF4378);; DUF761-associated sequence motif
tung.gene.scaffold114.00050	19.6632	27.3402	35.7882	29.438	10.1876	8.88916	26.1037	7.88565	28.8811	25.7236	37.1472	37.4705	5.46479	23.249	15.4417	19.9075	15.7279	30.3883	7.16414	10.0083	0.444185	0.600416	normal	0.178629	-1.4343	normal	0.0110968	-0.761223	normal	0.166389	1.08684	normal	0.0494103	-0.91233	normal	0.843535	-0.361452	normal	6.75348e-10	1.67467	up	[OC]	Posttranslational modification, protein turnover, chaperones;; Energy production and conversion	Molecular Function: protein disulfide isomerase activity (GO:0003756);; Cellular Component: endoplasmic reticulum (GO:0005783);; Biological Process: protein folding (GO:0006457);; Biological Process: glycerol ether metabolic process (GO:0006662);; Molecular Function: electron carrier activity (GO:0009055);; Molecular Function: protein disulfide oxidoreductase activity (GO:0015035);; Biological Pr…	K01829|0|rcu:RCOM_1434600|protein disulfide isomerase, putative (EC:5.3.4.1); K01829 protein disulfide-isomerase [EC:5.3.4.1] (A)	--	[O]	Posttranslational modification, protein turnover, chaperones	Thioredoxin;; Endoplasmic reticulum protein ERp29, C-terminal domain;; Thioredoxin-like domain;; Thioredoxin-like;; Thioredoxin-like;; AhpC/TSA family;; Thioredoxin-like domain;; Redoxin
tung.gene.scaffold114.00057	136.761	237.605	163.477	119.657	33.3609	47.0951	16.792	12.316	57.0517	51.0098	159.796	96.7248	70.4608	77.7941	35.3986	43.556	41.6697	46.3772	58.6653	36.8583	1.16086e-25	1.8487	up	0.919402	0.161566	normal	0.75385	0.540918	normal	6.24168e-06	0.833545	normal	0.526913	0.357821	normal	0.00356068	-1.42655	down	0.681122	0.261639	normal	[T]	Signal transduction mechanisms	Biological Process: response to stress (GO:0006950);;	--	--	--	--	Universal stress protein family
tung.gene.scaffold114.00060	2.57795	3.02196	0.729711	0.821789	2.05785	1.87526	0.797107	1.03007	0.65539	1.23013	4.25951	2.01985	0.53708	0.576951	0.880511	2.0414	0.932988	1.13947	3.47529	2.33726	0.668977	0.334591	normal	0.112915	1.45215	normal	0.955992	-0.204936	normal	0.354255	0.642325	normal	0.899584	0.187836	normal	0.746859	-0.489504	normal	0.00354185	-1.60656	down	--	--	Molecular Function: inorganic diphosphatase activity (GO:0004427);; Molecular Function: hydrogen-translocating pyrophosphatase activity (GO:0009678);; Biological Process: proton transport (GO:0015992);; Cellular Component: membrane (GO:0016020);; Molecular Function: 2-alkenal reductase [NAD(P)] activity (GO:0032440);; Biological Process: oxidation-reduction process (GO:0055114);;	K01507|0|rcu:RCOM_1434780|Pyrophosphate-energized vacuolar membrane proton pump, putative (EC:1.3.1.74); K01507 inorganic pyrophosphatase [EC:3.6.1.1] (A)	Oxidative phosphorylation (ko00190)	--	--	Inorganic H+ pyrophosphatase
tung.gene.scaffold114.00065	9.44896	9.69753	9.56311	11.0482	7.32275	6.90609	13.4124	8.53236	9.36889	8.61723	8.44565	10.3296	12.6457	11.5682	13.8465	9.42868	6.76286	5.74152	9.10823	8.56709	0.000135472	-0.70513	normal	0.716994	0.376687	normal	1	0.00807739	normal	0.00194416	-0.657333	normal	0.597588	-0.246047	normal	0.00403331	1.29442	up	0.601338	0.213851	normal	[O]	Posttranslational modification, protein turnover, chaperones	Molecular Function: ATP-dependent peptidase activity (GO:0004176);; Molecular Function: serine-type endopeptidase activity (GO:0004252);; Molecular Function: ATP binding (GO:0005524);; Cellular Component: mitochondrial matrix (GO:0005759);; Cellular Component: cytosol (GO:0005829);; Biological Process: ATP catabolic process (GO:0006200);; Biological Process: misfolded or incompletely synthesized …	K08675|0|pop:POPTR_0013s01030g|POPTRDRAFT_894071; Lon protease 2 family protein; K08675 Lon-like ATP-dependent protease [EC:3.4.21.-] (A)	--	[O]	Posttranslational modification, protein turnover, chaperones	Lon protease (S16) C-terminal proteolytic domain;; ATP-dependent protease La (LON) domain;; ATPase family associated with various cellular activities (AAA);; Subunit ChlI of Mg-chelatase;; AAA domain (dynein-related subfamily);; Holliday junction DNA helicase ruvB N-terminus;; PrkA AAA domain
tung.gene.scaffold114.00080	0.262509	0.23447	0.458639	0.410077	1.09941	1.01261	1.79056	1.22769	1.47822	1.35994	0.0369687	0.0808359	0.725516	0.68116	1.00746	1.11467	0.268805	0.467186	0.0316828	0	0.843141	-0.124629	normal	--	--	--	--	--	--	0.362874	-0.798724	normal	0.968371	0.0730263	normal	0.113647	2.11681	normal	1.97638e-08	7.18509	up	--	--	--	--	--	[R]	General function prediction only	Galactose oxidase, central domain;; Galactose oxidase, central domain;; Kelch motif;; Kelch motif;; Kelch motif;; Kelch motif
tung.gene.scaffold114.00081	15.2342	10.9683	14.64	14.4051	25.2792	25.7468	20.0005	24.6919	21.6442	18.5266	11.2815	14.135	22.7761	20.5094	18.0198	22.2913	18.8177	23.3525	9.32375	8.03342	0.324182	0.256037	normal	0.00713731	-1.3068	down	0.995574	-0.023946	normal	0.220282	-0.276627	normal	0.975123	-0.0226538	normal	0.535543	-0.346146	normal	1.1528e-05	1.21746	up	--	--	Molecular Function: iron ion transmembrane transporter activity (GO:0005381);; Cellular Component: integral component of membrane (GO:0016021);; Biological Process: iron ion transmembrane transport (GO:0034755);;	--	--	[P]	Inorganic ion transport and metabolism	Ferroportin1 (FPN1)
tung.gene.scaffold114.00083	1.72441	1.30601	21.2607	17.0949	13.446	13.0203	10.4319	5.58567	6.05498	8.27495	1.40893	2.38693	15.9024	11.7164	7.30173	5.40765	11.8008	2.51524	0.691961	0.491131	0.92113	-0.0835411	normal	0.289096	-3.67957	normal	0.886621	-0.332639	normal	0.228396	0.417973	normal	0.00421319	1.08527	up	0.96873	0.102237	normal	1.47282e-10	3.70027	up	--	--	Molecular Function: hydrolase activity, acting on ester bonds (GO:0016788);;	--	--	--	--	Pectinesterase
tung.gene.scaffold114.00086	0.0277597	0	2.69167	0.181659	1.34867	4.98562	6.54621	8.7504	69.6469	3.87247	0	0	0	0	0.0520618	0	0	0.244684	0.197383	0.120041	0.496339	2.33987	normal	--	--	--	--	--	--	0.135334	Inf	normal	0.00857853	5.21306	up	1.61531e-06	5.26709	up	0.145965	7.11025	normal	--	--	--	--	--	--	--	--
tung.gene.scaffold114.00088	12.0648	9.80176	19.6961	18.1376	18.5416	20.3966	18.3061	15.4789	12.0467	11.6178	17.1009	16.7288	15.7415	13.08	13.5172	16.0139	13.762	21.3925	38.2718	58.3999	0.0177862	-0.519923	normal	0.0478735	1.43154	normal	0.155797	-0.584964	normal	0.104753	0.427399	normal	0.391793	0.372698	normal	0.955862	-0.0507567	normal	0.0013824	-2.00104	down	--	--	Molecular Function: protein dimerization activity (GO:0046983);;	--	--	--	--	--
tung.gene.scaffold114.00089	4.57558	3.87825	4.16672	7.34215	2.75637	3.52052	2.35489	3.69575	2.09333	1.81248	11.486	9.94269	5.10994	3.57857	4.4265	3.65534	1.5327	2.18303	7.46567	8.98005	0.969806	-0.0252363	normal	0.0467589	1.80389	normal	2.42397e-05	-1.28095	down	0.617094	0.196229	normal	0.698311	-0.258444	normal	0.894675	-0.177679	normal	0.0077097	-2.00578	down	--	--	Cellular Component: nucleus (GO:0005634);; Biological Process: response to brassinosteroid (GO:0009741);;	--	--	--	--	--
tung.gene.scaffold114.00092	217.89	131.151	830.099	955.104	238.108	275.004	281.984	235.039	319.4	358.464	108.035	247.17	380.651	340.776	564.803	447.025	450.998	289.913	177.927	126.07	0.00115072	-0.693321	normal	0.0153885	-1.39273	normal	0.955992	0.192316	normal	0.564864	0.142842	normal	0.963186	0.0410646	normal	0.417912	0.462362	normal	0.000475771	1.16322	up	--	--	--	--	--	--	--	--
tung.gene.scaffold114.00096	9.56662	3.56949	1.92506	16.9316	10.738	5.18115	4.68077	5.04487	9.25529	9.99413	1.01744	3.61656	11.5482	12.6455	16.2484	11.2908	3.61304	8.71911	14.6182	11.9289	0.00179315	1.03903	up	0.243713	1.08754	normal	0.597821	1.55748	normal	0.843415	-0.379698	normal	0.51438	-0.706654	normal	0.796738	-0.407622	normal	0.343114	-0.455806	normal	--	--	Biological Process: trichome morphogenesis (GO:0010090);; Cellular Component: apoplast (GO:0048046);;	--	--	--	--	Protein of unknown function, DUF538
tung.gene.scaffold114.00101	33.5549	46.9304	25.0564	20.6215	20.6103	18.3444	18.9908	16.9049	20.8377	23.4326	31.9527	21.5172	8.68977	13.3855	17.7317	25.5295	12.2166	13.127	12.9238	10.4509	0.00309979	0.446149	normal	0.8647	-0.189002	normal	0.527687	0.575201	normal	0.000633857	1.10003	up	0.740215	-0.193997	normal	0.427154	0.431642	normal	0.000125614	1.0677	up	--	--	Biological Process: metabolic process (GO:0008152);; Molecular Function: glycopeptide alpha-N-acetylgalactosaminidase activity (GO:0033926);;	--	--	--	--	Alkaline and neutral invertase;; Amylo-alpha-1,6-glucosidase
tung.gene.scaffold114.00106	0.483886	0.939533	3.58501	3.86138	0.957756	1.6747	0.564364	0.440583	0.543876	1.48747	1.99313	1.92878	0.492013	2.24799	9.24359	10.2466	5.98726	2.56277	6.67614	13.6223	0.287031	1.49584	normal	0.417573	1.23679	normal	0.113951	-1.56572	normal	0.00242128	1.68996	up	2.41484e-15	-3.16351	down	0.0353334	-3.51553	normal	0.0069592	-3.25451	down	[M]	Cell wall/membrane/envelope biogenesis	Biological Process: response to cold (GO:0009409);; Biological Process: response to water deprivation (GO:0009414);; Molecular Function: cellulose synthase (UDP-forming) activity (GO:0016760);;	K18819|0|rcu:RCOM_1435920|hypothetical protein; K18819 inositol 3-alpha-galactosyltransferase [EC:2.4.1.123] (A)	Galactose metabolism (ko00052)	[G]	Carbohydrate transport and metabolism	Glycosyl transferase family 8
tung.gene.scaffold114.00110	2.73785	4.66897	4.441	4.33171	0.36132	0.249362	0.109047	0.203367	0.906135	1.76459	13.7062	6.60004	2.11918	4.19328	3.11255	1.70228	3.96223	3.2134	21.5143	13.8395	0.00793939	3.31485	up	0.000558421	2.28569	up	0.392796	-1.46534	normal	0.451098	0.448046	normal	0.0110354	-3.01554	normal	4.33472e-05	-4.79147	down	1.27712e-07	-3.76172	down	--	--	--	--	--	--	--	Protein of unknown function (DUF506)
tung.gene.scaffold1143.00001	2.97862	1.79896	1.30188	1.97413	1.535	2.12687	3.46351	2.43083	0.708413	1.32713	1.26102	1.23307	0.303943	3.39133	0.881092	0.478371	0.300049	0.718068	0.0722179	0.0468952	0.0019336	-1.80515	down	--	--	--	0.354307	0.957931	normal	0.876564	-0.462886	normal	0.0679912	1.66702	normal	0.0368439	2.80926	normal	--	--	--	[R]	General function prediction only	Molecular Function: zinc ion binding (GO:0008270);; Biological Process: cellular process (GO:0009987);; Molecular Function: mannitol dehydrogenase activity (GO:0046029);; Biological Process: response to stimulus (GO:0050896);; Biological Process: oxidation-reduction process (GO:0055114);;	K00083|1.36397e-124|rcu:RCOM_0366700|alcohol dehydrogenase, putative (EC:1.1.1.255); K00083 cinnamyl-alcohol dehydrogenase [EC:1.1.1.195] (A)	Phenylpropanoid biosynthesis (ko00940)	[Q]	Secondary metabolites biosynthesis, transport and catabolism	Alcohol dehydrogenase GroES-like domain;; SAM dependent carboxyl methyltransferase;; Zinc-binding dehydrogenase
tung.gene.scaffold1143.00002	4.00975	3.14376	2.98618	3.08402	2.68744	2.93746	4.82366	3.53748	1.92755	3.92606	2.49993	1.88441	0.935222	3.66362	2.78579	1.34745	0.923019	1.32869	0	0.169885	0.233885	-0.770224	normal	--	--	--	0.420772	0.707995	normal	0.94383	0.134899	normal	0.39004	0.671417	normal	0.040924	2.14168	normal	0.000582732	5.16932	up	[R]	General function prediction only	Molecular Function: zinc ion binding (GO:0008270);; Biological Process: response to bacterium (GO:0009617);; Biological Process: plant-type hypersensitive response (GO:0009626);; Biological Process: lignin biosynthetic process (GO:0009809);; Molecular Function: aryl-alcohol dehydrogenase (NAD+) activity (GO:0018456);; Molecular Function: cinnamyl-alcohol dehydrogenase activity (GO:0045551);; Mole…	K00083|0|rcu:RCOM_0164610|alcohol dehydrogenase, putative (EC:1.1.1.255); K00083 cinnamyl-alcohol dehydrogenase [EC:1.1.1.195] (A)	Phenylpropanoid biosynthesis (ko00940)	[Q]	Secondary metabolites biosynthesis, transport and catabolism	Alcohol dehydrogenase GroES-like domain;; Zinc-binding dehydrogenase
tung.gene.scaffold1143.00019	21.0329	22.589	17.7988	17	19.274	18.2701	27.421	26.2494	21.7462	21.3475	10.681	10.5698	16.5622	19.9755	16.18	18.8236	14.0339	16.042	6.65058	11.2872	0.449135	-0.141074	normal	0.206111	-0.838791	normal	0.000228031	1.037	up	0.887882	0.049103	normal	0.930122	-0.0534938	normal	0.166623	0.681855	normal	1.59781e-06	1.38087	up	--	--	Biological Process: mitochondrial transport (GO:0006839);; Cellular Component: integral component of membrane (GO:0016021);; Cellular Component: mitochondrial membrane (GO:0031966);; Biological Process: transmembrane transport (GO:0055085);;	K15104|1.62871e-177|rcu:RCOM_0070090|mitochondrial dicarboxylate carrier protein, putative; K15104 solute carrier family 25 (mitochondrial oxoglutarate transporter), member 11 (A)	--	[C]	Energy production and conversion	Mitochondrial carrier protein
tung.gene.scaffold115.00001	8.4655	8.36951	6.35978	7.73266	5.60165	6.4484	6.7757	8.2567	5.84025	5.91852	8.43893	8.2688	6.81115	6.76905	6.0961	2.65477	4.995	5.0496	3.5096	2.48017	0.147582	-0.32304	normal	0.407971	-0.778728	normal	0.995942	0.0198062	normal	0.997204	0.00540823	normal	0.603702	0.524922	normal	0.379534	0.585576	normal	0.00578738	1.04197	up	--	--	Molecular Function: DNA binding (GO:0003677);; Cellular Component: nucleus (GO:0005634);; Biological Process: DNA-templated transcription, initiation (GO:0006352);; Biological Process: histone modification (GO:0016570);;	--	--	[K]	Transcription	Plus-3 domain;; SWIB/MDM2 domain
tung.gene.scaffold1150.00002	487.418	491.684	703.234	561.235	537.922	478.112	495.998	491.017	486.611	611.574	378.58	319.086	367.464	426.533	683.566	1081.89	836.375	782.936	1241.08	1461	1.51117e-05	-0.607113	normal	0.273875	0.768656	normal	0.131438	0.58899	normal	0.993848	0.0046839	normal	0.999241	-0.00528028	normal	0.913148	0.0829251	normal	0.000615486	-1.29157	down	[J]	Translation, ribosomal structure and biogenesis	Molecular Function: translation elongation factor activity (GO:0003746);; Cellular Component: eukaryotic translation elongation factor 1 complex (GO:0005853);; Biological Process: translational elongation (GO:0006414);;	K03232|4.71321e-52|cic:CICLE_v10016592mg|hypothetical protein; K03232 elongation factor 1-beta (A)	--	[K]	Transcription	EF-1 guanine nucleotide exchange domain
tung.gene.scaffold1151.00024	0.239295	0.100503	0.84043	0.22214	2.43965	0.694752	0.920972	1.00158	0.588487	0.951064	0.011889	0.00929384	0	0	0	0.023193	0	0	0	0	0.44171	-0.513417	normal	--	--	--	--	--	--	0.00444872	Inf	up	0.0190161	7.30464	normal	0.000308718	Inf	up	6.9741e-05	Inf	up	--	--	--	--	--	--	--	MULE transposase domain
tung.gene.scaffold1153.00004	23.504	20.3787	15.4625	13.8315	23.554	23.554	31.3959	32.4557	18.5616	19.6658	20.9498	21.324	23.2219	20.4289	15.9654	18.7095	14.5324	14.4456	15.6315	15.3341	1.357e-07	-0.717554	normal	0.921803	0.120172	normal	0.985565	0.0331335	normal	0.00107144	-0.611814	normal	0.245912	0.408214	normal	0.00902126	1.06654	up	0.527682	0.229908	normal	--	--	--	--	--	--	--	Coatomer WD associated region;; WD domain, G-beta repeat
tung.gene.scaffold1153.00006	20.7763	24.0023	54.7208	44.1841	80.2039	63.8644	54.5037	45.5483	57.7719	58.5538	12.242	15.7649	36.052	36.514	42.0807	36.3353	37.2286	64.6607	19.0577	25.0331	1.05982e-05	0.632948	normal	0.34059	-1.29413	normal	0.134317	0.595346	normal	0.000661043	0.996902	normal	0.146677	0.476748	normal	0.662273	-0.516426	normal	1.98952e-07	1.41156	up	--	--	Cellular Component: Golgi apparatus (GO:0005794);; Biological Process: glucuronoxylan metabolic process (GO:0010413);; Molecular Function: glucuronoxylan 4-O-methyltransferase activity (GO:0030775);; Biological Process: xylan biosynthetic process (GO:0045492);;	K18801|1.79274e-175|rcu:RCOM_1028690|hypothetical protein; K18801 glucuronoxylan 4-O-methyltransferase [EC:2.1.1.112] (A)	--	--	--	Polysaccharide biosynthesis
tung.gene.scaffold1153.00011	0.0338315	0.652884	1.18281	0.0353195	4.33277	3.58003	12.5862	23.6929	17.0691	15.5716	0	0.146639	2.32701	0.116642	2.1852	0.223973	0.931123	16.6984	12.6748	4.15268	9.45183e-20	2.56855	up	0.789898	0.924238	normal	--	--	--	--	--	--	0.940459	0.275628	normal	0.883572	-0.525985	normal	0.051758	1.11748	normal	--	--	--	--	--	--	--	--
tung.gene.scaffold1155.00001	55.9755	39.7594	196.751	163.385	200.983	215.565	162.896	163.895	95.8977	98.7188	55.4983	70.2242	164.615	162.671	186.999	217.596	242.049	207.905	52.4909	77.3693	1.20145e-05	-0.621585	normal	0.000224326	-1.84249	down	0.486294	-0.419662	normal	0.52587	0.161921	normal	0.985353	0.0162048	normal	0.330212	-0.575105	normal	0.0398347	0.647207	normal	[RTKL]	General function prediction only;; Signal transduction mechanisms;; Transcription;; Replication, recombination and repair	Molecular Function: protein kinase activity (GO:0004672);; Biological Process: response to stress (GO:0006950);; Biological Process: multicellular organismal development (GO:0007275);; Biological Process: phosphorylation (GO:0016310);; Biological Process: cell cycle process (GO:0022402);; Cellular Component: intracellular organelle (GO:0043229);; Biological Process: primary metabolic process (GO:…	K02206|2.5126e-98|pda:103716855|cell division control protein 2 homolog A; K02206 cyclin-dependent kinase 2 [EC:2.7.11.22] (A)	--	[R]	General function prediction only	Protein kinase domain;; Protein tyrosine kinase
tung.gene.scaffold1156.00002	24.277	35.1378	13.1815	10.2001	6.08755	5.79936	4.16898	3.04893	2.11719	2.43303	22.8706	12.526	0.445764	2.19681	1.82312	2.93525	0.732719	0.738472	0.0472244	0.0633722	0.516502	-0.315314	normal	--	--	--	0.518591	0.692135	normal	6.54459e-16	3.34263	up	0.0104138	1.25922	normal	0.0682692	2.116	normal	2.63093e-08	5.75806	up	[MG]	Cell wall/membrane/envelope biogenesis;; Carbohydrate transport and metabolism	Biological Process: cellular metabolic process (GO:0044237);; Molecular Function: dihydrokaempferol 4-reductase activity (GO:0045552);; Molecular Function: coenzyme binding (GO:0050662);; Biological Process: oxidation-reduction process (GO:0055114);;	--	--	[V]	Defense mechanisms	NAD dependent epimerase/dehydratase family;; 3-beta hydroxysteroid dehydrogenase/isomerase family;; Male sterility protein;; NADH(P)-binding;; NmrA-like family
tung.gene.scaffold1156.00003	2.38644	1.5132	2.60572	1.96212	1.71515	1.84748	1.94597	2.39409	3.55203	3.52475	1.66759	2.42288	2.73173	1.59037	1.46298	1.67657	2.80294	1.55013	14.3447	11.2285	0.0240437	0.9442	normal	7.37062e-05	2.49669	up	0.986139	-0.0804813	normal	0.73752	0.240035	normal	1	0.0216039	normal	0.88054	-0.267944	normal	6.67129e-07	-1.81928	down	[MG]	Cell wall/membrane/envelope biogenesis;; Carbohydrate transport and metabolism	Biological Process: cellular metabolic process (GO:0044237);; Molecular Function: dihydrokaempferol 4-reductase activity (GO:0045552);; Molecular Function: coenzyme binding (GO:0050662);; Biological Process: oxidation-reduction process (GO:0055114);;	--	--	[V]	Defense mechanisms	NAD dependent epimerase/dehydratase family;; 3-beta hydroxysteroid dehydrogenase/isomerase family;; NADH(P)-binding;; Male sterility protein;; NmrA-like family;; short chain dehydrogenase
tung.gene.scaffold1156.00004	1.56407	1.29273	0.48545	0.928763	0.754163	0.652674	2.30535	3.54782	0.847183	0.880206	1.5701	2.52944	1.45564	1.52474	1.04182	1.23195	0.882864	0.431238	1.39644	1.12182	0.00280552	-1.68222	down	0.634021	0.928166	normal	0.601173	-0.537042	normal	0.0702564	-1.0443	normal	0.401702	-0.749107	normal	0.0280345	2.06723	normal	0.527279	-0.541979	normal	[R]	General function prediction only	Cellular Component: nucleus (GO:0005634);; Molecular Function: myosin heavy chain kinase activity (GO:0016905);;	K14855|0|rcu:RCOM_0964760|Angio-associated migratory cell protein, putative (EC:2.7.11.7); K14855 ribosome assembly protein 4 (A)	--	[S]	Function unknown	WD domain, G-beta repeat;; NLE (NUC135) domain;; Eukaryotic translation initiation factor eIF2A;; WD40-like Beta Propeller Repeat;; Protein of unknown function (DUF3312);; Lipoprotein LpqB beta-propeller domain;; Nucleoporin Nup120/160
tung.gene.scaffold1156.00010	8.17253	8.50802	3.64257	4.61283	3.53137	3.84772	2.32853	2.09633	3.15042	2.88223	15.6458	11.0195	4.93953	5.25679	3.12389	3.48963	6.97597	2.83617	29.1958	20.7238	0.96233	0.0396485	normal	3.8e-06	2.41494	up	0.539825	-0.592529	normal	0.232762	-0.529855	normal	0.674811	0.348598	normal	0.594545	-0.803557	normal	1.09013e-21	-3.17733	down	--	--	--	--	--	--	--	--
tung.gene.scaffold1156.00011	1.46971	1.95972	1.01609	0.875576	0.764506	0.536565	0.543753	0.684354	1.15472	1.05006	2.77852	1.76046	1.22576	1.15612	0.788033	0.789144	2.0229	1.24916	9.18391	10.4064	0.0326372	1.24473	normal	3.47318e-06	2.52407	up	0.70823	-0.452641	normal	0.866332	-0.145367	normal	0.671968	-0.491512	normal	0.11158	-1.81195	normal	2.47474e-19	-3.09005	down	--	--	Molecular Function: cysteine-type endopeptidase activity (GO:0004197);; Biological Process: proteolysis (GO:0006508);;	--	--	[DO]	Cell cycle control, cell division, chromosome partitioning;; Posttranslational modification, protein turnover, chaperones	Caspase domain;; LSD1 zinc finger
tung.gene.scaffold1156.00013	1.40313	1.90326	0.792155	0.715649	0.678076	0.459781	0.556727	0.411324	1.31866	2.20263	0.70679	1.00835	0.136873	0.242995	0.372138	0.408418	0.196899	0.612794	0.123152	0.311993	0.00325152	2.43879	up	--	--	--	0.484725	1.02763	normal	0.0884501	2.19773	normal	--	--	--	--	--	--	0.00208638	3.20419	up	--	--	--	--	--	[DO]	Cell cycle control, cell division, chromosome partitioning;; Posttranslational modification, protein turnover, chaperones	Caspase domain
tung.gene.scaffold1160.00004	6.52964	4.83888	3.71803	4.71737	2.88349	3.61171	1.79125	1.60183	0.971165	0.908017	6.76759	6.86144	6.25519	5.16158	2.46308	3.12285	3.0043	0.787197	5.9342	7.32231	0.896692	-0.0889618	normal	0.00186821	1.9044	up	0.829099	-0.208014	normal	0.922614	-0.0490851	normal	0.55704	-0.39454	normal	0.742633	-0.705822	normal	7.82506e-13	-2.6972	down	[R]	General function prediction only	Molecular Function: alditol:NADP+ 1-oxidoreductase activity (GO:0004032);; Biological Process: oxidation-reduction process (GO:0055114);;	--	--	[R]	General function prediction only	Aldo/keto reductase family
tung.gene.scaffold1165.00001	11.9575	11.4155	9.53849	9.558	13.1762	12.0415	13.5891	13.5866	6.29719	5.61043	15.9495	13.8796	11.8827	12.4131	8.53553	12.4247	7.45706	5.22926	5.75987	6.39099	7.90967e-10	-1.14543	down	0.952324	-0.100383	normal	0.459563	-0.360148	normal	0.166712	-0.343544	normal	0.782499	0.174507	normal	0.0644811	0.956208	normal	0.874143	-0.0874276	normal	--	--	Molecular Function: double-stranded RNA binding (GO:0003725);; Cellular Component: cytoplasm (GO:0005737);; Biological Process: production of ta-siRNAs involved in RNA interference (GO:0010267);; Biological Process: production of miRNAs involved in gene silencing by miRNA (GO:0035196);; Biological Process: defense response to virus (GO:0051607);; Biological Process: production of siRNA involved i…	--	--	--	--	Double-stranded RNA binding motif
tung.gene.scaffold1165.00004	33.5104	40.7888	21.6839	22.5605	15.2749	21.2207	13.8789	11.542	27.3379	30.6535	43.2055	27.2228	10.2298	14.0216	18.9413	15.9981	47.9706	30.1854	24.1115	23.9407	5.07546e-14	1.25779	up	0.286137	-0.677782	normal	0.956674	0.114186	normal	7.98653e-06	0.987901	normal	0.966666	0.0400939	normal	0.00981278	-1.63513	down	0.384088	0.301914	normal	--	--	--	--	--	--	--	Senescence regulator
tung.gene.scaffold1165.00013	4.70543	2.03325	0.749367	1.49727	1.69683	3.70208	16.2987	34.6538	22.5713	25.9515	0.647683	1.13269	0.507356	0.359594	1.01248	1.76298	5.99324	30.1043	7.40037	8.10596	0.597839	-0.42053	normal	0.746177	-1.2078	normal	0.312318	2.06176	normal	--	--	--	0.37771	1.29995	normal	0.741213	0.686497	normal	0.00156755	1.47361	up	--	--	--	--	--	--	--	--
tung.gene.scaffold1165.00026	58.2851	79.9908	37.9683	34.2513	31.5979	24.7222	82.6668	79.5513	40.5472	47.6097	40.277	27.7255	24.3185	39.0939	34.8614	67.2771	102.852	45.2151	20.5173	44.3506	1.23332e-14	-1.02765	down	0.521464	-1.35955	normal	0.0899469	1.03589	normal	0.816035	0.132495	normal	0.447512	-0.900926	normal	0.877331	0.225848	normal	0.168114	0.559791	normal	--	--	Molecular Function: zinc ion transmembrane transporter activity (GO:0005385);; Cellular Component: integral component of membrane (GO:0016021);; Molecular Function: 2-alkenal reductase [NAD(P)] activity (GO:0032440);; Biological Process: oxidation-reduction process (GO:0055114);; Biological Process: zinc ion transmembrane transport (GO:0071577);;	K14709|0|rcu:RCOM_0797420|zinc/iron transporter, putative (EC:1.3.1.74); K14709 solute carrier family 39 (zinc transporter), member 1/2/3 (A)	--	[P]	Inorganic ion transport and metabolism	ZIP Zinc transporter
tung.gene.scaffold1165.00029	38.7218	23.9685	59.4987	62.9069	124.762	128.3	130.104	102.951	64.2303	53.8653	45.0759	40.2169	65.0374	64.1918	58.0141	66.5165	29.9231	65.0234	59.1091	84.8122	0.000135074	-1.21326	down	0.675692	0.540891	normal	0.605632	-0.405859	normal	0.165804	-0.294944	normal	8.69191e-07	1.24451	up	0.00199276	1.58253	up	0.752536	-0.17063	normal	--	--	--	--	--	--	--	--
tung.gene.scaffold1169.00003	20.8297	30.2686	22.5029	27.2036	17.0611	17.8017	13.5754	17.25	15.781	17.1372	20.7853	23.2225	13.8209	20.2021	15.3497	8.63599	17.4193	14.1465	13.4901	8.84908	2.25136e-09	1.17898	up	0.705371	-0.376085	normal	0.841354	0.219614	normal	7.17237e-05	1.13252	up	0.946098	-0.0966837	normal	0.0773376	-1.00149	normal	0.10448	0.554352	normal	[RTKL]	General function prediction only;; Signal transduction mechanisms;; Transcription;; Replication, recombination and repair	Molecular Function: protein serine/threonine kinase activity (GO:0004674);; Molecular Function: protein binding (GO:0005515);; Molecular Function: ATP binding (GO:0005524);; Cellular Component: nucleus (GO:0005634);; Cellular Component: cytosol (GO:0005829);; Biological Process: protein phosphorylation (GO:0006468);; Biological Process: ubiquitin-dependent protein catabolic process (GO:0006511);;…	K14498|4.62487e-36|fve:101302558|serine/threonine-protein kinase SRK2B-like; K14498 serine/threonine-protein kinase SRK2 [EC:2.7.11.1] (A)	Plant hormone signal transduction (ko04075)	[T]	Signal transduction mechanisms	Protein kinase domain
tung.gene.scaffold1169.00005	6.23161	7.38324	2.71867	2.21303	1.98829	1.8018	5.49361	4.81541	2.2854	3.24502	3.86069	3.26461	0.445909	0.908102	1.27007	1.11552	0.648693	0.991399	0.147041	0.872687	0.171735	-0.560929	normal	0.867578	-0.671317	normal	0.113862	0.881811	normal	0.000488448	2.11296	up	0.728375	0.411654	normal	0.0280345	2.26427	normal	0.00157945	2.37635	up	[E]	Amino acid transport and metabolism	--	--	--	[E]	Amino acid transport and metabolism	POT family;; Major Facilitator Superfamily
tung.gene.scaffold1169.00007	3.92911	4.81576	0.843784	1.35794	0.50769	2.00489	1.06976	0.63667	0.296622	0.43154	13.641	6.99348	1.87987	1.46844	2.87768	3.96056	1.4043	0.63517	51.4011	60.4343	--	--	--	5.65846e-33	5.74588	up	0.305399	-1.24405	normal	0.47401	-0.507233	normal	0.0232395	-1.81462	normal	0.551101	-1.20344	normal	6.22116e-84	-7.203	down	[E]	Amino acid transport and metabolism	Molecular Function: transporter activity (GO:0005215);; Cellular Component: plasma membrane (GO:0005886);; Biological Process: oligopeptide transport (GO:0006857);;	--	--	[E]	Amino acid transport and metabolism	POT family;; Major Facilitator Superfamily
tung.gene.scaffold1169.00010	75.6822	49.963	84.6303	79.5524	132.646	144.655	170.955	169.653	81.1458	61.6531	66.2107	79.5674	180.884	152.328	110.742	150.156	87.142	88.8914	31.0173	34.3023	8.52881e-13	-1.02492	down	0.00537057	-1.38297	down	0.791054	-0.270564	normal	7.93855e-05	-0.836561	normal	0.753465	-0.175054	normal	0.242616	0.655993	normal	0.000595341	1.01518	up	[C]	Energy production and conversion	Biological Process: metabolic process (GO:0008152);; Molecular Function: dihydrolipoyllysine-residue (2-methylpropanoyl)transferase activity (GO:0043754);;	--	--	[C]	Energy production and conversion	2-oxoacid dehydrogenases acyltransferase (catalytic domain);; Biotin-requiring enzyme;; e3 binding domain
tung.gene.scaffold1169.00012	24.0119	24.3082	16.4008	16.4508	19.7111	18.5509	15.9607	16.043	17.5062	20.2004	34.4927	30.9663	18.8606	19.1227	17.87	13.9895	23.9576	18.1315	58.6374	54.0042	0.0780836	0.288878	normal	0.00392552	1.37377	up	0.307398	-0.426886	normal	0.381414	-0.206362	normal	0.526821	0.261202	normal	0.404639	-0.438942	normal	4.8309e-08	-1.52265	down	--	--	--	--	--	--	--	Heavy-metal-associated domain
tung.gene.scaffold1169.00020	3.8167	3.69999	6.22202	5.18902	9.11354	8.58596	8.97764	10.2702	13.7267	12.8343	4.6017	4.62917	7.29983	6.85067	7.827	9.13516	6.14391	12.8273	3.93647	5.0721	0.000159479	0.896068	normal	0.449914	-1.0622	normal	0.850914	-0.29326	normal	0.946289	0.0446019	normal	0.762824	-0.204729	normal	0.712403	-0.453819	normal	6.54997e-05	1.50516	up	--	--	--	--	--	--	--	--
tung.gene.scaffold1169.00022	0.370363	0.0125526	3.88568	2.8096	4.9293	5.57782	0.841295	0.808458	0	0.0273252	0.185624	0.23818	4.77776	3.3656	2.2039	2.17518	0.910324	0.880419	0.195074	0.0977186	0.000135074	-6.37996	down	0.149908	-2.57877	normal	0.994632	-0.216609	normal	0.717328	-0.196807	normal	0.00403859	1.16494	up	0.866586	-0.34304	normal	--	--	--	--	--	Biological Process: malate transport (GO:0015743);;	--	--	[R]	General function prediction only	Aluminium activated malate transporter;; Fusaric acid resistance protein-like;; Fusaric acid resistance protein family
tung.gene.scaffold117.00001	71.8919	98.7249	100.626	79.3784	142.38	125.086	183.44	176.661	307.103	251.603	49.8354	35.5405	7.86837	37.1881	172.422	278.946	184.839	330.786	0	11.207	0.00371192	0.648265	normal	3.82149e-05	-4.9751	down	0.139955	1.05512	normal	0.0264777	1.76206	normal	0.355152	-0.590769	normal	0.602451	-0.516858	normal	4.40299e-37	5.10842	up	--	--	Biological Process: proteolysis (GO:0006508);; Molecular Function: peptidase activity (GO:0008233);;	--	--	--	--	Probable lipid transfer;; Protease inhibitor/seed storage/LTP family
tung.gene.scaffold1170.00008	4.03	7.12259	1.18397	1.25645	1.51362	1.54835	1.25256	1.36008	0.752717	1.43941	3.7349	1.9914	0.285468	0.93646	0.550426	0.593573	0.291694	0.79659	3.26389e-05	0.108157	0.994689	-0.0144942	normal	0.130919	-3.4583	normal	0.543934	0.939091	normal	0.0959525	1.10293	normal	0.0181741	1.31458	normal	0.424248	1.01154	normal	0.000280523	4.45686	up	[RTKL]	General function prediction only;; Signal transduction mechanisms;; Transcription;; Replication, recombination and repair	Biological Process: response to molecule of bacterial origin (GO:0002237);; Molecular Function: transmembrane receptor protein serine/threonine kinase activity (GO:0004675);; Molecular Function: protein tyrosine kinase activity (GO:0004713);; Molecular Function: ATP binding (GO:0005524);; Biological Process: protein phosphorylation (GO:0006468);; Biological Process: transmembrane receptor protein…	--	--	--	--	Leucine rich repeat;; Leucine Rich repeats (2 copies);; Leucine Rich Repeat;; Protein kinase domain;; Protein tyrosine kinase;; Leucine Rich repeat;; Leucine rich repeat N-terminal domain;; Leucine rich repeat
tung.gene.scaffold1170.00013	21.0203	18.0909	16.4096	16.1477	18.5742	14.9051	3.93892	4.60023	1.11208	2.02878	25.4406	23.7575	33.6237	29.4445	13.3021	13.2631	11.2148	2.85184	2.55543	1.89502	0.000407371	-1.25564	down	0.584476	-1.6639	normal	0.441726	-0.35547	normal	1.08454e-06	-0.906391	normal	0.632669	0.22066	normal	0.683176	-0.988366	normal	0.399276	-0.578596	normal	--	--	Molecular Function: nucleic acid binding (GO:0003676);; Cellular Component: nucleus (GO:0005634);; Biological Process: negative gravitropism (GO:0009959);; Molecular Function: metal ion binding (GO:0046872);;	--	--	[R]	General function prediction only	Zinc finger, C2H2 type
tung.gene.scaffold1172.00017	0.0376845	0.0286469	0.483269	0.188199	0.767477	0.694418	0.119973	0.212897	0.768384	0.546619	0.0281797	0.0847209	0.032017	0.07893	0.0473987	0	0.658566	0.355886	0	0.0142087	0.0173702	2.16902	normal	0.0205618	-6.26347	normal	--	--	--	0.0835675	2.8058	normal	6.80465e-06	5.03121	up	0.413594	-1.8469	normal	3.19339e-05	6.58791	up	[R]	General function prediction only	--	--	--	[BK]	Chromatin structure and dynamics;; Transcription	Ubiquitin-binding WIYLD domain;; Pre-SET motif;; SET domain
tung.gene.scaffold1172.00019	23.3927	33.6562	16.2993	10.8601	8.11117	7.25669	13.3581	13.3111	15.9782	21.6543	18.471	12.0993	1.08348	4.40134	4.14115	4.9857	4.63903	10.2608	0.798937	0.742501	0.0460929	0.606411	normal	0.0354625	-3.30866	normal	0.280536	0.86402	normal	0.000554226	2.31112	up	0.100994	0.706801	normal	0.282243	0.751835	normal	1.79288e-20	4.66733	up	--	--	--	--	--	--	--	CCT motif
tung.gene.scaffold1172.00026	172.625	135.34	153.871	192.377	138.92	140.352	189.906	151.788	149.005	144.866	129.469	132.504	215.557	213.739	148.229	245.05	206.846	142.131	226.236	200.2	3.45344e-06	-1.1408	down	0.741636	0.305749	normal	0.508312	0.323011	normal	3.28949e-07	-0.929942	normal	0.821707	0.20518	normal	0.107197	0.732001	normal	0.0170674	-0.713031	normal	--	--	Cellular Component: mitochondrial outer membrane translocase complex (GO:0005742);; Cellular Component: vacuolar membrane (GO:0005774);; Biological Process: protein targeting to mitochondrion (GO:0006626);; Cellular Component: plastid (GO:0009536);; Molecular Function: P-P-bond-hydrolysis-driven protein transmembrane transporter activity (GO:0015450);;	K17769|4.06446e-42|rcu:RCOM_1217420|hypothetical protein; K17769 mitochondrial import receptor subunit TOM22 (A)	--	[U]	Intracellular trafficking, secretion, and vesicular transport	--
tung.gene.scaffold1172.00031	15.3511	21.6599	11.0658	12.8317	8.40564	8.00646	9.65933	10.9102	10.8742	11.4401	15.7855	11.6268	6.87066	8.65257	7.93764	5.96198	6.0367	7.60209	5.09361	3.82729	0.489935	-0.159069	normal	0.561842	-0.623578	normal	0.735925	0.305947	normal	0.15156	0.390751	normal	0.414419	0.377078	normal	0.151165	0.850464	normal	0.000137808	1.31574	up	--	--	Molecular Function: nucleotide binding (GO:0000166);; Molecular Function: nucleic acid binding (GO:0003676);; Cellular Component: intracellular (GO:0005622);; Biological Process: transport (GO:0006810);;	--	--	[T]	Signal transduction mechanisms	Nuclear transport factor 2 (NTF2) domain;; RNA recognition motif (a.k.a. RRM, RBD, or RNP domain);; RNA recognition motif. (a.k.a. RRM, RBD, or RNP domain)
tung.gene.scaffold1172.00034	5.75118	9.59193	5.4748	3.72142	5.26823	4.87438	2.31326	1.66259	1.51874	2.09475	3.02003	2.0813	2.96909	2.95739	3.39979	3.61809	0.549809	0.738807	0.173044	0.261426	0.988074	0.0244385	normal	--	--	--	0.085883	1.60315	normal	0.127821	0.657368	normal	0.413677	0.495619	normal	0.335623	1.4508	normal	0.000384791	3.20227	up	--	--	Cellular Component: nucleus (GO:0005634);; Biological Process: regulation of transcription, DNA-templated (GO:0006355);; Biological Process: auxin-activated signaling pathway (GO:0009734);; Biological Process: embryonic pattern specification (GO:0009880);; Biological Process: xylem and phloem pattern formation (GO:0010051);; Molecular Function: protein dimerization activity (GO:0046983);; Biologi…	K14484|2.9328e-124|rcu:RCOM_1217330|Auxin-responsive protein IAA13, putative; K14484 auxin-responsive protein IAA (A)	Plant hormone signal transduction (ko04075)	--	--	AUX/IAA family
tung.gene.scaffold1176.00001	0.0533058	0.121665	0.533147	0.440795	0.249637	0.221288	0.540828	0.323209	0.223656	0.243216	0.281395	0.174881	0	0	0.328188	0.538125	0.77857	0.514216	5.26547	4.285	--	--	--	0.0165905	2.95041	normal	--	--	--	--	--	--	--	--	--	--	--	--	4.25581e-08	-4.59239	down	--	--	Molecular Function: metal ion binding (GO:0046872);;	--	--	[O]	Posttranslational modification, protein turnover, chaperones	Ring finger domain;; RING-H2 zinc finger;; Zinc finger, C3HC4 type (RING finger);; Zinc finger, C3HC4 type (RING finger);; Zinc finger, C3HC4 type (RING finger);; Anaphase-promoting complex subunit 11 RING-H2 finger
tung.gene.scaffold1176.00027	14.0642	23.8422	18.2548	10.4965	18.6764	25.0488	16.0815	17.709	30.9076	28.4061	19.413	10.3564	7.07526	9.19631	21.872	26.1706	13.484	28.354	17.8758	10.3678	7.11493e-07	0.723174	normal	0.701392	-0.626948	normal	0.869089	0.394602	normal	0.33273	0.713603	normal	0.971468	-0.0329341	normal	0.873239	-0.203177	normal	5.77186e-05	1.14722	up	[U]	Intracellular trafficking, secretion, and vesicular transport	Cellular Component: extracellular region (GO:0005576);; Cellular Component: vacuolar membrane (GO:0005774);; Cellular Component: plant-type cell wall (GO:0009505);; Biological Process: methylglyoxal catabolic process to D-lactate (GO:0019243);;	--	--	--	--	WD40-like Beta Propeller Repeat;; Dipeptidyl peptidase IV (DPP IV) N-terminal region
tung.gene.scaffold1178.00004	19.9876	21.8556	24.9729	17.7642	25.5977	25.7577	30.0448	33.2966	36.601	30.1863	17.1498	16.2814	19.011	19.9829	23.2847	22.1198	22.2603	31.5363	29.6789	27.6378	1.20896e-06	-0.67063	normal	0.899653	-0.145122	normal	0.710049	0.24249	normal	0.0276337	-0.433533	normal	0.00166081	0.86029	normal	0.00249549	1.21681	up	0.0218649	0.692135	normal	[RTKL]	General function prediction only;; Signal transduction mechanisms;; Transcription;; Replication, recombination and repair	Molecular Function: protein kinase C activity (GO:0004697);; Molecular Function: ATP binding (GO:0005524);; Biological Process: protein phosphorylation (GO:0006468);;	--	--	[TR]	Signal transduction mechanisms;; General function prediction only	Protein kinase domain;; Protein tyrosine kinase
tung.gene.scaffold118.00004	65.1995	60.8341	69.8962	62.3424	59.1457	61.4827	71.1879	74.68	87.1163	76.6801	60.2409	61.5032	58.694	69.3168	73.4138	118.276	148.241	124.212	407.391	329.617	0.0959351	0.252659	normal	0.0129998	1.39191	normal	0.981314	0.0377264	normal	0.839123	0.0587246	normal	0.357884	-0.689347	normal	0.03004	-0.928003	normal	1.05524e-10	-2.06617	down	[P]	Inorganic ion transport and metabolism	Molecular Function: inorganic phosphate transmembrane transporter activity (GO:0005315);; Molecular Function: ATP binding (GO:0005524);; Cellular Component: vacuolar membrane (GO:0005774);; Biological Process: ATP catabolic process (GO:0006200);; Molecular Function: phosphate ion transmembrane-transporting ATPase activity (GO:0015415);; Biological Process: phosphate ion transmembrane transport (G…	--	--	[Q]	Secondary metabolites biosynthesis, transport and catabolism	ABC transporter;; AAA domain;; Predicted ATPase of the ABC class
tung.gene.scaffold118.00008	116.338	150.573	139.672	72.0093	122.759	104.934	109.485	94.9116	117.638	115.073	57.395	42.0328	29.9369	63.6455	85.7919	120.047	37.8612	60.932	40.2048	38.4517	0.0414148	0.304553	normal	0.698676	-0.360605	normal	0.00114856	1.39083	up	0.242774	1.18592	normal	0.898343	0.0866376	normal	0.0373704	0.891163	normal	3.99454e-08	1.55713	up	[R]	General function prediction only	--	--	--	--	--	Alpha/beta hydrolase family;; Alpha/beta hydrolase family;; alpha/beta hydrolase fold
tung.gene.scaffold118.00020	0.122802	0.00667442	0.0493034	0.045602	0.192561	0.103389	0.292065	0.0269395	0.922888	0.525986	0.0136705	0.0301263	0.064663	0.00781799	0.039904	0.0583806	0.0342033	0.157525	0.0416713	0.0269144	0.063202	2.02739	normal	--	--	--	--	--	--	--	--	--	--	--	--	--	--	--	9.15163e-05	4.59464	up	--	--	--	--	--	--	--	Plant mobile domain
tung.gene.scaffold118.00023	7.98318	11.5438	8.71191	6.38835	8.83543	7.53686	2.44433	2.90362	2.84297	3.40357	5.06122	2.79136	3.97113	5.25414	3.17035	3.04101	0.581295	2.56188	0	0.106324	0.147582	0.600995	normal	0.20449	-5.34688	normal	0.0819919	1.28385	normal	0.0234739	0.906087	normal	0.00278972	1.24577	up	0.832451	0.41544	normal	6.30274e-13	6.36457	up	--	--	Biological Process: xylem development (GO:0010089);; Biological Process: cell wall macromolecule metabolic process (GO:0044036);;	--	--	--	--	GDSL/SGNH-like Acyl-Esterase family found in Pmr5 and Cas1p;; PMR5 N terminal Domain
tung.gene.scaffold1180.00002	20.5342	16.3274	8.7832	13.7687	3.67244	6.13963	5.76164	3.42214	2.02639	2.14621	23.7741	23.564	22.1844	22.0403	7.99827	4.81028	4.94883	1.60143	0.961564	0.501407	0.0675851	-1.16751	normal	0.384086	-2.19659	normal	0.469735	-0.350105	normal	1.34078e-05	-1.06551	down	0.792494	-0.319802	normal	0.772101	0.47211	normal	0.00667572	1.50286	up	[L]	Replication, recombination and repair	Biological Process: cytokinesis by cell plate formation (GO:0000911);; Molecular Function: DNA binding (GO:0003677);; Molecular Function: DNA helicase activity (GO:0003678);; Molecular Function: ATP binding (GO:0005524);; Cellular Component: nucleus (GO:0005634);; Cellular Component: cytoplasm (GO:0005737);; Biological Process: DNA unwinding involved in DNA replication (GO:0006268);; Biological P…	K02209|0|pop:POPTR_0006s20300g|POPTRDRAFT_832008; minichromosome maintenance family protein; K02209 DNA replication licensing factor MCM5 [EC:3.6.4.12] (A)	DNA replication (ko03030)	[L]	Replication, recombination and repair	MCM2/3/5 family;; MCM N-terminal domain;; Magnesium chelatase, subunit ChlI
tung.gene.scaffold1180.00003	10.5515	10.5822	13.9892	12.3992	15.7298	14.7501	18.9771	18.6891	20.6158	20.8408	8.4832	8.10218	11.5244	12.169	14.178	13.3836	13.4901	19.4157	12.199	11.5329	0.214945	-0.201351	normal	0.356863	-0.626894	normal	0.638434	0.270552	normal	0.244522	-0.267275	normal	0.0778206	0.553327	normal	0.143454	0.674515	normal	7.71025e-05	1.10081	up	[K]	Transcription	Molecular Function: RNA binding (GO:0003723);; Molecular Function: ribonuclease III activity (GO:0004525);; Molecular Function: ATP binding (GO:0005524);; Biological Process: RNA processing (GO:0006396);; Molecular Function: ATP-dependent helicase activity (GO:0008026);;	K11592|0|rcu:RCOM_0701500|Ribonuclease III, putative (EC:3.1.26.3); K11592 endoribonuclease Dicer [EC:3.1.26.-] (A)	--	[A]	RNA processing and modification	Ribonuclease III domain;; Ribonuclease-III-like;; Dicer dimerisation domain;; Double-stranded RNA binding motif;; DEAD/DEAH box helicase;; Helicase conserved C-terminal domain;; double strand RNA binding domain from DEAD END PROTEIN 1;; Type III restriction enzyme, res subunit;; PAZ domain
tung.gene.scaffold1180.00013	3.50731	2.68372	4.67793	6.59755	3.92147	3.91628	5.11416	3.18951	8.08645	7.35573	2.85248	3.00188	3.92024	3.98766	4.27086	5.35093	5.44703	5.28353	2.1494	1.86938	0.713785	0.212093	normal	0.248662	-1.59686	normal	0.939548	0.177717	normal	0.894151	-0.0990839	normal	0.642973	0.378387	normal	0.801278	0.337563	normal	0.000265847	2.14784	up	--	--	--	--	--	[R]	General function prediction only	Domain of unknown function (DUF4283)
tung.gene.scaffold1182.00001	25.5326	22.4429	19.8796	13.7239	10.4715	10.8769	16.0984	17.776	14.17	19.6924	17.4235	17.9652	22.2481	19.8925	17.2388	14.5269	33.4396	8.98804	4.77582	7.73646	0.0305975	-0.44629	normal	0.492694	-2.07209	normal	0.289206	0.445077	normal	0.00362226	-0.662418	normal	0.352501	-0.410557	normal	0.982099	-0.0595984	normal	2.75609e-05	1.56816	up	[H]	Coenzyme transport and metabolism	Molecular Function: dimethylallyltranstransferase activity (GO:0004161);; Molecular Function: geranyltranstransferase activity (GO:0004337);; Cellular Component: cytoplasm (GO:0005737);; Biological Process: cholesterol biosynthetic process (GO:0006695);; Biological Process: geranyl diphosphate biosynthetic process (GO:0033384);; Biological Process: farnesyl diphosphate biosynthetic process (GO:00…	K00787|0|pop:POPTR_0006s00530g|POPTRDRAFT_560081; farnesyl-pyrophosphate synthetase fps2 family protein; K00787 farnesyl diphosphate synthase [EC:2.5.1.1 2.5.1.10] (A)	Terpenoid backbone biosynthesis (ko00900)	[H]	Coenzyme transport and metabolism	Polyprenyl synthetase
tung.gene.scaffold1185.00005	46.0395	48.2321	36.7889	35.5832	58.6868	57.2811	87.6187	78.1951	52.4353	53.6558	51.9669	46.9735	54.8214	49.0156	40.5388	24.0248	36.7795	33.4332	16.8401	13.3845	6.3676e-05	-0.658186	normal	0.0222381	-1.1909	normal	0.98594	-0.0395347	normal	0.00324628	-0.605794	normal	0.0110068	0.919228	normal	0.0113295	1.25702	normal	7.51379e-09	1.79082	up	--	--	--	--	--	--	--	--
tung.gene.scaffold1187.00003	17.6892	17.4126	30.3925	30.0313	31.9607	35.2127	35.81	28.5279	42.0686	37.7972	12.7255	11.6456	22.5009	23.8756	26.5114	29.0009	19.0798	25.2304	11.5385	14.6429	0.764313	0.0560271	normal	0.00176956	-1.5044	down	0.74092	0.22299	normal	0.815654	0.0669491	normal	0.184648	0.44547	normal	0.24915	0.561314	normal	4.312e-15	2.12278	up	--	--	Molecular Function: hydrolase activity (GO:0016787);;	--	--	--	--	Alpha/beta hydrolase family;; alpha/beta hydrolase fold
tung.gene.scaffold1187.00014	0.110447	0.11853	0.268968	0.549803	0.883452	1.77704	6.73424	8.57395	7.83321	10.6204	0.42218	0.331884	0.854232	0.695838	2.20737	1.9965	1.83987	2.34733	10.4728	15.8852	0.149183	0.544059	normal	0.00136408	2.60512	up	--	--	--	--	--	--	0.454911	-0.884506	normal	0.161067	1.54089	normal	0.374726	-0.519243	normal	--	--	--	--	--	--	--	Protein of unknown function DUF260
tung.gene.scaffold1187.00021	92.1946	112.832	25.0815	21.396	26.5847	18.4584	25.4983	23.0949	38.1016	42.3875	117.361	80.196	16.7136	20.0838	25.3229	28.748	75.8503	38.5717	170.242	159.447	4.58067e-14	1.25012	up	0.00214248	1.45779	up	0.959261	0.107117	normal	0.0712815	0.551683	normal	0.253427	-0.449627	normal	0.0452651	-1.82511	normal	3.38945e-13	-2.03136	down	--	--	Cellular Component: plasma membrane (GO:0005886);; Cellular Component: integral component of membrane (GO:0016021);;	--	--	--	--	Tetraspanin family
tung.gene.scaffold1187.00026	3.72696	8.15493	2.92028	2.2705	3.26438	2.23665	1.20701	0.43875	1.90836	3.91409	3.25291	2.41597	0.325376	0.748531	1.57938	1.02541	0.149996	2.25879	0	0.0572975	0.03492	2.14325	normal	0.50825	-5.40467	normal	0.632741	1.02594	normal	0.00267567	2.42784	up	0.342823	0.974076	normal	0.873239	-0.735542	normal	2.38948e-05	6.81388	up	[J]	Translation, ribosomal structure and biogenesis	Molecular Function: structural constituent of ribosome (GO:0003735);; Cellular Component: ribosome (GO:0005840);; Biological Process: translation (GO:0006412);;	K02925|5.24704e-169|vvi:100267716|60S ribosomal protein L3-2; K02925 large subunit ribosomal protein L3e (A)	Ribosome (ko03010)	[J]	Translation, ribosomal structure and biogenesis	Ribosomal protein L3
tung.gene.scaffold1187.00030	1.22682	2.31651	1.19949	1.59101	2.28093	1.88783	0.926552	1.05055	0.788385	0.848357	1.74959	0.654243	0.463225	0.964487	1.12629	1.78429	0.183145	0.762447	0.0187279	0.0769799	0.543401	0.357507	normal	0.340567	-3.56459	normal	0.88155	0.500084	normal	0.00523196	1.42611	up	0.91999	0.102696	normal	0.810018	0.449097	normal	6.18046e-06	4.37216	up	[RTKL]	General function prediction only;; Signal transduction mechanisms;; Transcription;; Replication, recombination and repair	Biological Process: activation of MAPKK activity (GO:0000186);; Molecular Function: MAP kinase kinase kinase activity (GO:0004709);; Molecular Function: ATP binding (GO:0005524);; Cellular Component: integral component of membrane (GO:0016021);; Molecular Function: 2-alkenal reductase [NAD(P)] activity (GO:0032440);; Biological Process: oxidation-reduction process (GO:0055114);;	--	--	--	--	Protein kinase domain;; Protein tyrosine kinase;; Leucine Rich repeats (2 copies);; Leucine Rich Repeat;; Leucine rich repeat;; Leucine Rich repeat;; Leucine rich repeat;; Leucine rich repeat N-terminal domain
tung.gene.scaffold1189.00006	5.76512	4.10253	3.63174	4.15519	6.28263	8.45993	5.40243	5.23098	2.09034	1.59893	4.91205	7.76289	8.25318	6.68763	3.12404	2.35417	1.78851	2.05597	0.37236	0.260583	1.96322e-09	-1.24231	down	0.00136408	-2.6615	down	0.779714	-0.371927	normal	0.000866562	-0.795353	normal	0.000970642	1.252	up	0.029109	1.19352	normal	1.32512e-07	2.61351	up	[BD]	Chromatin structure and dynamics;; Cell cycle control, cell division, chromosome partitioning	Cellular Component: condensin complex (GO:0000796);; Biological Process: cytokinesis (GO:0000910);; Cellular Component: nucleus (GO:0005634);; Biological Process: microtubule-based process (GO:0007017);; Biological Process: mitotic chromosome condensation (GO:0007076);; Biological Process: epidermal cell fate specification (GO:0009957);;	K06677|0|rcu:RCOM_0248620|condensin, putative; K06677 condensin complex subunit 1 (A)	--	[BD]	Chromatin structure and dynamics;; Cell cycle control, cell division, chromosome partitioning	non-SMC mitotic condensation complex subunit 1;; non-SMC mitotic condensation complex subunit 1, N-term;; HEAT repeat;; HEAT-like repeat
tung.gene.scaffold1189.00007	8.3047	10.1179	8.32727	8.3737	6.04174	6.99879	4.84504	5.64669	7.92129	11.6375	8.48085	9.18292	7.19672	7.83545	8.01555	5.58876	9.4735	9.75306	21.4693	21.8018	0.018679	1.01811	normal	0.0352452	1.10496	normal	1	0.00778147	normal	0.415437	0.250235	normal	0.767231	-0.206965	normal	0.068912	-1.05138	normal	6.12008e-05	-1.13732	down	[G]	Carbohydrate transport and metabolism	Molecular Function: magnesium ion binding (GO:0000287);; Molecular Function: pyruvate kinase activity (GO:0004743);; Biological Process: glycolytic process (GO:0006096);; Biological Process: phosphorylation (GO:0016310);; Molecular Function: potassium ion binding (GO:0030955);;	K00873|0|rcu:RCOM_0248610|pyruvate kinase, putative (EC:2.7.1.40); K00873 pyruvate kinase [EC:2.7.1.40] (A)	Glycolysis / Gluconeogenesis (ko00010);; Purine metabolism (ko00230);; Pyruvate metabolism (ko00620);; Carbon metabolism (ko01200);; Biosynthesis of amino acids (ko01230)	[G]	Carbohydrate transport and metabolism	Pyruvate kinase, barrel domain;; Pyruvate kinase, alpha/beta domain
tung.gene.scaffold119.00018	20.0758	26.9353	4.50014	3.87319	3.78159	2.20312	3.03357	2.9973	4.0633	5.77034	29.867	18.6266	0.597959	3.84383	2.81559	2.56339	2.71917	3.02543	0.120357	0.486681	0.0211242	0.908122	normal	0.0138177	-3.40406	normal	0.989766	-0.0563486	normal	0.346926	1.00844	normal	0.942025	0.0971147	normal	0.935869	-0.145008	normal	1.6287e-09	4.16877	up	--	--	Molecular Function: gibberellin 3-beta-dioxygenase activity (GO:0016707);; Biological Process: oxidation-reduction process (GO:0055114);;	K04124|0|pop:POPTR_0018s01170g|POPTRDRAFT_578149; gibberellin 3 beta-hydroxylase family protein; K04124 gibberellin 3-beta-dioxygenase [EC:1.14.11.15] (A)	Diterpenoid biosynthesis (ko00904)	[QR]	Secondary metabolites biosynthesis, transport and catabolism;; General function prediction only	2OG-Fe(II) oxygenase superfamily;; non-haem dioxygenase in morphine synthesis N-terminal
tung.gene.scaffold119.00031	34.4397	38.1489	40.3008	34.6803	27.5536	26.6092	26.3556	24.563	42.2023	42.7011	26.3532	23.5241	22.9929	24.263	27.7172	24.6033	33.888	44.5295	35.8138	28.849	5.47579e-12	1.06939	up	0.657108	-0.37439	normal	0.236467	0.473779	normal	4.99831e-05	0.824818	normal	0.725732	-0.17473	normal	0.0325716	-0.950794	normal	0.115592	0.493751	normal	--	--	--	--	--	--	--	CUE domain
tung.gene.scaffold119.00032	9.229	6.3851	13.2121	10.5537	11.0018	11.8466	11.5766	12.0436	15.0675	11.875	7.38138	7.46838	11.249	12.651	15.9477	27.9016	15.8562	14.2263	6.79467	5.24121	0.0352744	0.542131	normal	0.0190497	-1.56034	normal	0.980134	0.065804	normal	0.481505	0.254292	normal	0.0738468	-1.12754	normal	0.213924	-0.839941	normal	0.00178401	1.26341	up	--	--	Biological Process: maltose metabolic process (GO:0000023);; Molecular Function: calcium ion binding (GO:0005509);; Cellular Component: chloroplast thylakoid membrane (GO:0009535);; Cellular Component: chloroplast thylakoid lumen (GO:0009543);; Cellular Component: photosystem II oxygen evolving complex (GO:0009654);; Biological Process: thylakoid membrane organization (GO:0010027);; Biological Pr…	--	--	--	--	--
tung.gene.scaffold119.00044	9.85072	8.85973	20.7665	15.6483	25.9818	25.0001	16.8559	14.302	28.5589	29.1388	60.1436	55.33	22.3593	17.2521	23.5628	20.12	62.1316	61.2187	371.137	294.591	3.41919e-17	1.14266	up	0.000167254	2.38611	up	1.13707e-26	-2.65105	down	0.967593	-0.0236148	normal	0.837156	0.106102	normal	3.21578e-09	-2.14105	down	1.29041e-18	-3.38341	down	--	--	Cellular Component: nucleus (GO:0005634);; Molecular Function: zinc ion binding (GO:0008270);;	K10144|5.84129e-170|pop:POPTR_0006s26180g|POPTRDRAFT_654056; zinc finger family protein; K10144 RING finger and CHY zinc finger domain-containing protein 1 [EC:6.3.2.19] (A)	Ubiquitin mediated proteolysis (ko04120)	[R]	General function prediction only	Zinc-ribbon;; CHY zinc finger;; Ring finger domain;; Zinc finger, C3HC4 type (RING finger);; zinc-RING finger domain;; Zinc finger, C3HC4 type (RING finger);; Zinc finger, C3HC4 type (RING finger)
tung.gene.scaffold119.00046	17.8254	15.1069	21.4104	20.2497	24.3112	21.2305	22.859	26.5317	19.1714	16.6206	16.8364	20.0237	33.2384	30.9147	23.9447	33.7119	30.7709	18.71	7.92613	10.4707	0.229319	-0.2353	normal	0.0463641	-1.4403	normal	0.821108	-0.174307	normal	0.00558246	-0.544578	normal	0.31695	-0.453356	normal	0.813152	-0.193228	normal	0.000523786	1.01326	up	--	--	--	--	--	--	--	Protein of unknown function (DUF581)
tung.gene.scaffold1190.00005	6.64755	10.2667	4.17303	4.31404	2.22999	2.67024	0.401622	1.12962	7.23248	5.87425	17.0531	9.22838	0.780348	1.27642	5.42265	5.27866	30.3505	18.8669	85.1288	51.9711	2.40225e-14	3.48946	up	0.0815362	1.37902	normal	0.683475	-0.69283	normal	0.000160364	2.21895	up	0.0267598	-1.29833	normal	3.84418e-12	-5.27619	down	4.89341e-05	-3.16524	down	--	--	--	--	--	--	--	AAA domain;; AAA domain;; Chromatin associated protein KTI12;; Shikimate kinase
tung.gene.scaffold1191.00011	25.368	21.7399	14.3877	14.8934	25.6601	26.9334	26.7504	28.4029	17.6825	18.1605	27.9517	26.2463	27.7566	29.3941	16.0074	20.873	15.3331	12.0114	5.3186	6.25127	0.00176148	-0.467892	normal	0.0145307	-1.29556	normal	0.764725	-0.205409	normal	2.20443e-06	-0.87192	normal	0.238163	0.412619	normal	0.0490443	0.849348	normal	2.20409e-09	1.6783	up	[R]	General function prediction only	Molecular Function: catalytic activity (GO:0003824);; Biological Process: metabolic process (GO:0008152);;	--	--	[R]	General function prediction only	Alpha/beta hydrolase family;; Alpha/beta hydrolase family;; alpha/beta hydrolase fold;; TAP-like protein
tung.gene.scaffold1191.00025	5.63404	5.9174	0.958942	3.04227	1.95265	2.54844	1.62179	1.0416	3.01145	3.45269	8.2305	4.41691	2.54758	2.84419	2.79198	3.01817	2.34958	2.7296	96.9741	70.6615	0.000800903	1.47363	up	2.82426e-19	5.01542	up	0.970425	-0.121628	normal	0.75914	-0.358993	normal	0.56806	-0.453265	normal	0.378551	-1.14034	normal	2.10007e-18	-4.68115	down	--	--	Cellular Component: plant-type cell wall (GO:0009505);;	--	--	--	--	Protein of unknown function (DUF642)
tung.gene.scaffold1191.00028	47.4422	52.9942	47.1395	49.9035	34.9641	38.3831	46.5333	36.7123	41.4198	47.7851	32.6371	37.6369	35.7948	44.9275	38.037	37.1617	38.3734	44.2099	15.3239	19.519	0.000614568	0.666577	normal	0.0116188	-1.28663	normal	0.277666	0.447058	normal	0.00217467	0.617669	normal	0.37533	-0.347494	normal	0.35563	-0.492954	normal	1.57735e-07	1.46141	up	--	--	Cellular Component: plasma membrane (GO:0005886);; Biological Process: defense response to bacterium (GO:0042742);; Biological Process: defense response to fungus (GO:0050832);;	--	--	--	--	Stress responsive A/B Barrel Domain
tung.gene.scaffold1191.00044	1.24527	0.823656	1.18491	2.90438	4.97788	4.47639	9.13624	7.90328	4.09624	5.92087	1.28606	2.22546	2.98425	2.59706	4.13436	1.77272	0.68403	5.58466	0.596034	0.517682	0.110653	-0.476915	normal	0.63252	-2.57256	normal	0.533275	-0.848342	normal	0.673646	-0.365872	normal	0.618297	0.498538	normal	0.370306	1.17367	normal	2.87743e-08	3.26926	up	[L]	Replication, recombination and repair	Molecular Function: deoxyribodipyrimidine photo-lyase activity (GO:0003904);; Molecular Function: DNA (6-4) photolyase activity (GO:0003914);; Cellular Component: nucleus (GO:0005634);; Biological Process: DNA repair (GO:0006281);; Biological Process: response to UV (GO:0009411);; Cellular Component: chloroplast (GO:0009507);;	K02295|0|rcu:RCOM_0897900|DNA photolyase, putative (EC:4.1.99.3); K02295 cryptochrome (A)	--	[LT]	Replication, recombination and repair;; Signal transduction mechanisms	FAD binding domain of DNA photolyase;; DNA photolyase
tung.gene.scaffold1191.00046	12.1617	14.7904	9.27553	9.11621	7.80772	6.89266	18.3718	19.725	13.9762	12.2735	12.5375	10.7951	10.5441	9.9186	8.77855	8.82038	5.60226	5.18462	2.61381	3.6614	1.26017e-07	-0.97193	normal	0.535313	-0.815154	normal	0.805985	0.198406	normal	0.240722	-0.362742	normal	0.922236	-0.0760492	normal	1.21373e-05	2.03583	up	2.30126e-06	1.88031	up	[R]	General function prediction only	Molecular Function: carboxylic ester hydrolase activity (GO:0004091);; Molecular Function: retinyl-palmitate esterase activity (GO:0050253);; Molecular Function: methyl indole-3-acetate esterase activity (GO:0080030);; Molecular Function: methyl salicylate esterase activity (GO:0080031);; Molecular Function: methyl jasmonate esterase activity (GO:0080032);;	K06130|1.23856e-170|rcu:RCOM_0897920|Acyl-protein thioesterase, putative (EC:3.1.1.1); K06130 lysophospholipase II [EC:3.1.1.5] (A)	Glycerophospholipid metabolism (ko00564)	[I]	Lipid transport and metabolism	Phospholipase/Carboxylesterase;; Alpha/beta hydrolase family;; Alpha/beta hydrolase family;; Serine hydrolase (FSH1);; Secretory lipase
tung.gene.scaffold1191.00052	3.2884	1.01416	141.156	158.396	356.721	348.517	638.275	792.752	2255.88	2539.27	2.07383	11.1058	73.5446	57.8152	670.968	189.225	614.799	1744.64	3214.1	799.494	5.79883e-08	1.06543	up	0.788614	0.893465	normal	0.776939	-1.53537	normal	0.0561328	0.622357	normal	0.881603	0.285518	normal	0.956679	-0.0911037	normal	0.965636	0.0805082	normal	--	--	--	--	--	--	--	--
tung.gene.scaffold1191.00055	12.4829	12.0543	23.4591	22.7612	44.8805	35.4881	57.9922	63.2977	91.5873	75.8468	14.4594	16.8625	20.5097	22.0692	37.0143	31.5724	23.2996	71.3292	26.2885	30.5082	8.02161e-05	0.700095	normal	0.728195	-0.76304	normal	0.469735	-0.398034	normal	0.191868	0.316178	normal	0.980472	-0.0222534	normal	0.965458	0.0770656	normal	1.52304e-08	1.54067	up	[I]	Lipid transport and metabolism	--	--	--	--	--	Biotin-requiring enzyme
tung.gene.scaffold1191.00058	3.1346	3.11031	3.29739	3.57111	4.81718	3.15212	4.22805	4.90718	3.77501	3.61224	4.84941	3.51934	2.89616	3.25445	4.16193	2.90661	5.2697	4.88725	9.23229	8.66065	0.644444	-0.126062	normal	0.290504	0.723735	normal	0.453344	-0.434349	normal	0.802418	0.105182	normal	0.754551	0.252665	normal	0.831919	-0.17916	normal	0.000778842	-1.028	down	--	--	Molecular Function: nucleotide binding (GO:0000166);; Biological Process: defense response (GO:0006952);; Molecular Function: hydrolase activity (GO:0016787);;	K13459|0|rcu:RCOM_0898870|Disease resistance protein RFL1, putative (EC:3.1.3.16); K13459 disease resistance protein RPS2 (A)	Plant-pathogen interaction (ko04626)	[T]	Signal transduction mechanisms	NB-ARC domain;; Leucine Rich repeats (2 copies);; Leucine rich repeat;; Archaeal ATPase;; Leucine Rich Repeat;; AAA domain;; AAA domain;; AAA domain
tung.gene.scaffold1192.00012	0.081316	0.05898	0.220437	0.195864	0.305822	0.0549289	0.223702	0.337092	4.38395	3.41867	0.209364	0.59956	0.0682885	0.228143	0.153212	0.250025	5.51994	3.91693	201.016	85.4591	5.37351e-08	3.86303	up	0.0054333	4.91181	up	--	--	--	--	--	--	--	--	--	0.000563327	-4.16795	down	0.00118152	-5.21623	down	[O]	Posttranslational modification, protein turnover, chaperones	Biological Process: response to stress (GO:0006950);;	K13993|1.85277e-85|rcu:RCOM_0977820|heat-shock protein, putative; K13993 HSP20 family protein (A)	Protein processing in endoplasmic reticulum (ko04141)	[O]	Posttranslational modification, protein turnover, chaperones	Hsp20/alpha crystallin family
tung.gene.scaffold1196.00002	2.70348	5.05021	2.74658	1.82659	4.80178	2.62673	6.90311	7.40569	7.69399	8.34268	2.96957	2.18711	0.595055	1.36142	3.2683	3.14171	1.27385	2.73266	0.466378	1.04589	0.053757	0.533277	normal	0.40655	-1.52234	normal	0.7556	0.591258	normal	0.0307176	1.44609	normal	0.983455	0.039098	normal	0.0871758	1.47257	normal	2.85554e-13	3.52913	up	--	--	--	--	--	[DR]	Cell cycle control, cell division, chromosome partitioning;; General function prediction only	MATH domain
tung.gene.scaffold1196.00012	4.21116	5.78126	4.14566	2.43658	1.45312	1.59853	1.34808	0.409575	0.207426	0.295704	4.18141	2.15823	0.504866	1.41204	2.70917	2.61386	3.33047	1.52155	8.95574	17.1243	--	--	--	0.0636794	2.3854	normal	0.560847	0.654497	normal	0.0484201	1.78786	normal	0.337803	-0.855277	normal	0.341119	-1.63118	normal	2.51608e-05	-5.82911	down	[R]	General function prediction only	Cellular Component: endoplasmic reticulum (GO:0005783);; Cellular Component: Golgi apparatus (GO:0005794);; Cellular Component: chloroplast (GO:0009507);;	--	--	--	--	Putative cyclase
tung.gene.scaffold1199.00002	6.93313	1.78563	111.383	90.064	92.2664	82.8888	25.5047	25.495	22.8859	27.8905	8.04424	14.0731	77.7454	60.5035	93.5245	106.555	84.1484	71.5895	66.034	58.3708	0.754292	-0.0767424	normal	0.672871	-0.357149	normal	0.406342	-1.33386	normal	0.158897	0.424673	normal	0.906329	-0.0654477	normal	8.04345e-05	-1.49494	down	1.39843e-05	-1.21343	down	--	--	Molecular Function: copper ion binding (GO:0005507);; Molecular Function: electron carrier activity (GO:0009055);;	--	--	--	--	Plastocyanin-like domain
tung.gene.scaffold12.00004	7.38574	5.09576	5.35122	4.22503	2.57572	5.11954	3.22973	3.92991	5.40264	6.63514	15.7146	12.1633	5.97985	5.56396	5.02915	5.81153	12.6943	3.59631	62.4091	46.9187	0.349945	0.532647	normal	4.66845e-07	2.65002	up	0.0157405	-1.14628	normal	0.605253	-0.340419	normal	0.719606	-0.421679	normal	0.646565	-1.11815	normal	4.45762e-22	-3.23393	down	--	--	--	--	--	--	--	Protein of unknown function (DUF740)
tung.gene.scaffold12.00009	46.1454	62.1086	35.2245	27.1316	34.2963	32.0437	23.1462	22.0375	37.1993	44.0287	57.0284	35.1348	25.0644	24.9174	37.8639	34.0967	60.6887	52.7326	50.8626	28.2363	2.18816e-08	0.949986	normal	0.412318	-0.569469	normal	0.88694	0.241407	normal	0.278391	0.30286	normal	0.801995	-0.125261	normal	0.000151767	-1.41473	down	0.89197	0.105514	normal	--	--	--	--	--	--	--	PLATZ transcription factor
tung.gene.scaffold120.00004	3.55352	4.00254	5.27124	3.18403	2.15903	3.89805	0.70652	0.821927	1.90187	2.84808	5.85836	3.88131	2.66204	2.79176	2.35205	2.07844	2.5657	2.98798	0.516722	0.523729	0.00198195	1.46061	up	0.0682655	-2.02541	normal	0.507649	-0.475536	normal	0.180788	0.724397	normal	0.821707	0.264092	normal	0.0858217	-1.78299	normal	0.0107327	1.70369	normal	--	--	--	--	--	--	--	--
tung.gene.scaffold120.00007	20.377	29.594	119.691	32.2417	6.55903	7.42349	8.40797	4.60953	17.1377	127.3	96.4273	64.0268	9.59502	9.2275	9.45432	9.54698	40.6696	165.972	8.38852	9.52263	0.00896184	1.54295	up	0.735189	-0.397502	normal	0.00863914	-1.80394	down	0.00306385	0.890817	normal	0.158264	-0.637002	normal	0.035349	-1.43306	normal	0.343299	0.508096	normal	--	--	--	--	--	--	--	--
tung.gene.scaffold120.00019	29.4286	30.132	15.3108	15.0889	6.08871	7.75033	5.20429	4.4671	4.65389	6.55574	27.0194	18.7785	10.2702	14.2998	10.2133	9.74128	12.2638	9.7217	16.8047	18.2017	0.739143	0.121255	normal	0.389166	0.623387	normal	0.521851	0.370096	normal	0.448605	0.241542	normal	0.27133	-0.467642	normal	0.0647776	-1.07328	normal	1.4932e-07	-1.57409	down	--	--	Cellular Component: Golgi apparatus (GO:0005794);; Biological Process: plant-type secondary cell wall biogenesis (GO:0009834);; Biological Process: glucuronoxylan biosynthetic process (GO:0010417);; Molecular Function: glucuronosyltransferase activity (GO:0015020);; Cellular Component: membrane (GO:0016020);;	--	--	[GMW]	Carbohydrate transport and metabolism;; Cell wall/membrane/envelope biogenesis;; Extracellular structures	Exostosin family
tung.gene.scaffold120.00020	114.415	161.577	20.7506	21.0512	12.8442	14.126	2.42804	2.23251	7.35076	4.85229	26.8771	21.1887	0.502078	2.83265	1.65606	1.7124	16.2862	4.65266	1.10101	0.779699	0.00232346	1.59625	up	0.205952	-3.52629	normal	9.00813e-06	2.53295	up	1.67482e-36	3.77856	up	2.77797e-13	2.89968	up	0.351318	-2.35347	normal	1.0541e-05	2.77071	up	--	--	Molecular Function: hydrolase activity, hydrolyzing O-glycosyl compounds (GO:0004553);; Cellular Component: cell wall (GO:0005618);; Biological Process: cellular glucan metabolic process (GO:0006073);; Molecular Function: xyloglucan:xyloglucosyl transferase activity (GO:0016762);; Cellular Component: apoplast (GO:0048046);;	K08235|8.63531e-169|rcu:RCOM_0474040|Xyloglucan endotransglucosylase/hydrolase protein 2 precursor, putative (EC:2.4.1.207); K08235 xyloglucan:xyloglucosyl transferase [EC:2.4.1.207] (A)	--	--	--	Glycosyl hydrolases family 16;; Xyloglucan endo-transglycosylase (XET) C-terminus
tung.gene.scaffold120.00023	64.3822	60.9004	26.9338	23.1791	14.4428	21.0544	15.8125	8.86402	7.77581	4.62181	90.4663	67.1991	1.68565	12.2005	10.379	13.7095	23.7321	5.72805	15.8364	16.6811	0.162374	-1.0641	normal	0.98033	0.0996398	normal	0.640161	-0.332957	normal	0.0100501	1.73919	normal	0.256055	0.662609	normal	0.936498	-0.206649	normal	4.68303e-05	-1.36808	down	[E]	Amino acid transport and metabolism	Molecular Function: serine-type carboxypeptidase activity (GO:0004185);; Biological Process: proteolysis (GO:0006508);;	K16298|0|rcu:RCOM_0473920|Serine carboxypeptidase, putative (EC:3.4.16.5); K16298 serine carboxypeptidase-like clade IV [EC:3.4.16.-] (A)	--	[OE]	Posttranslational modification, protein turnover, chaperones;; Amino acid transport and metabolism	Serine carboxypeptidase
tung.gene.scaffold120.00037	4.79903	3.64834	7.00864	8.22052	13.2442	14.4954	2.81716	3.39032	2.46663	2.77546	5.51117	5.64811	14.3043	10.3586	7.80477	6.26653	7.15083	2.82481	155.084	54.3309	0.0484961	-0.644168	normal	0.0577937	4.32589	normal	0.656887	-0.316351	normal	0.00375275	-1.14118	down	2.24448e-07	1.41031	up	0.854949	-0.29673	normal	0.00953438	-5.26581	down	--	--	Biological Process: metal ion transport (GO:0030001);; Molecular Function: metal ion binding (GO:0046872);;	--	--	[P]	Inorganic ion transport and metabolism	Heavy-metal-associated domain
tung.gene.scaffold120.00041	17.01	18.2368	17.0772	15.8623	18.0157	18.96	15.5245	12.5528	14.2043	14.4184	19.4018	17.3046	19.9744	18.5333	16.3763	22.4016	24.5931	20.9742	18.6943	20.9374	0.000424479	0.642542	normal	0.775374	-0.2725	normal	0.856886	-0.156715	normal	0.479984	0.18552	normal	0.144135	-0.5334	normal	0.00132268	-1.32626	down	0.213806	-0.409873	normal	[I]	Lipid transport and metabolism	Molecular Function: dolichol kinase activity (GO:0004168);; Molecular Function: phosphatidate cytidylyltransferase activity (GO:0004605);; Biological Process: membrane fusion (GO:0006944);; Biological Process: phospholipid biosynthetic process (GO:0008654);; Biological Process: salicylic acid biosynthetic process (GO:0009697);; Biological Process: salicylic acid mediated signaling pathway (GO:000…	K00902|0|rcu:RCOM_0472880|Transmembrane protein, putative (EC:2.7.1.108); K00902 dolichol kinase [EC:2.7.1.108] (A)	N-Glycan biosynthesis (ko00510)	[I]	Lipid transport and metabolism	--
tung.gene.scaffold120.00044	0.298823	0.337718	0.351411	0.290512	0.0712221	0.0409331	0	0.0493165	0.299902	0.255978	0.111116	0	0	0.0234913	0.0290555	0	0.304221	0	47.2338	20.2757	--	--	--	3.49821e-05	7.79048	up	--	--	--	--	--	--	--	--	--	--	--	--	4.1293e-05	-6.92887	down	--	--	Biological Process: metabolic process (GO:0008152);; Molecular Function: anthocyanidin 3-O-glucosyltransferase activity (GO:0047213);;	--	--	[GC]	Carbohydrate transport and metabolism;; Energy production and conversion	UDP-glucoronosyl and UDP-glucosyl transferase
tung.gene.scaffold1201.00009	6.70878	6.06109	7.70747	8.115	14.2618	13.4207	13.011	14.2536	11.2164	9.137	6.03923	6.97178	8.70533	8.07093	11.7116	11.9323	7.11002	11.2727	4.75775	3.50903	0.501204	-0.146866	normal	0.102007	-1.19893	normal	0.982558	-0.0406045	normal	0.832843	0.0725745	normal	0.93182	0.0513722	normal	0.588694	0.329837	normal	2.99867e-06	1.38247	up	--	--	Molecular Function: sequence-specific DNA binding transcription factor activity (GO:0003700);; Molecular Function: signal transducer activity (GO:0004871);; Cellular Component: nucleus (GO:0005634);; Biological Process: regulation of transcription, DNA-templated (GO:0006355);; Biological Process: signal transduction (GO:0007165);;	--	--	--	--	Concanavalin A-like lectin/glucanases superfamily
tung.gene.scaffold1203.00016	24.8929	28.4165	14.3155	13.4197	9.38514	12.4603	4.65386	4.92723	6.72101	7.83151	22.7317	16.5848	15.081	11.397	12.5165	10.8188	24.8564	14.8042	21.755	17.7716	0.200013	0.377164	normal	0.949769	-0.102357	normal	0.301231	0.467445	normal	0.839129	-0.0815542	normal	0.980472	0.0231321	normal	0.043798	-1.91311	normal	2.30126e-06	-1.43229	down	[IQ]	Lipid transport and metabolism;; Secondary metabolites biosynthesis, transport and catabolism	Biological Process: metabolic process (GO:0008152);; Molecular Function: o-succinylbenzoate-CoA ligase activity (GO:0008756);;	--	--	[I]	Lipid transport and metabolism	AMP-binding enzyme;; AMP-binding enzyme C-terminal domain
tung.gene.scaffold1204.00008	1.43252	1.69736	0.852314	0.954819	1.62275	1.40894	0.897653	0.424777	0.480302	0.29607	5.40524	1.87692	1.72004	1.83163	1.99158	1.22259	1.4498	0.919734	7.25112	7.70962	--	--	--	0.00433589	2.5917	up	0.672892	-1.25412	normal	0.232337	-0.941773	normal	0.949297	-0.116929	normal	0.723404	-0.924332	normal	2.3859e-12	-4.17532	down	[R]	General function prediction only	Molecular Function: carboxylic ester hydrolase activity (GO:0004091);; Molecular Function: retinyl-palmitate esterase activity (GO:0050253);; Molecular Function: methyl indole-3-acetate esterase activity (GO:0080030);; Molecular Function: methyl salicylate esterase activity (GO:0080031);; Molecular Function: methyl jasmonate esterase activity (GO:0080032);;	--	--	--	--	Alpha/beta hydrolase family;; alpha/beta hydrolase fold;; Alpha/beta hydrolase family
tung.gene.scaffold1204.00009	8.12897	9.87841	7.69947	5.31008	22.1978	19.0629	31.1757	28.3997	24.208	22.0735	9.35674	6.77928	6.83341	7.42584	11.0269	15.0743	10.4829	20.9047	39.1702	29.5349	0.00029804	-0.559558	normal	0.0265602	1.11908	normal	0.869353	0.227629	normal	0.557995	-0.216202	normal	0.0159601	0.727318	normal	0.00661905	1.11166	up	0.0625059	-0.566353	normal	--	--	Molecular Function: ligase activity (GO:0016874);;	--	--	[S]	Function unknown	Armadillo/beta-catenin-like repeat;; Kinesin-associated protein (KAP)
tung.gene.scaffold1204.00010	27.2768	30.8669	23.7935	21.5965	22.3315	20.0184	42.738	31.3268	31.7377	32.6562	36.1802	37.8413	22.2335	24.941	24.4825	31.1506	28.3548	30.8314	61.7043	66.6543	0.821685	-0.0674702	normal	0.0462733	1.04281	normal	0.55897	-0.315505	normal	0.989916	-0.00899067	normal	0.192472	-0.502392	normal	0.923911	0.076061	normal	0.000244431	-1.03295	down	--	--	Cellular Component: mitochondrial outer membrane (GO:0005741);; Molecular Function: voltage-gated anion channel activity (GO:0008308);; Biological Process: regulation of anion transport (GO:0044070);; Biological Process: transmembrane transport (GO:0055085);;	K15040|1.3577e-147|rcu:RCOM_1587520|voltage-dependent anion-selective channel, putative; K15040 voltage-dependent anion channel protein 2 (A)	--	[P]	Inorganic ion transport and metabolism	Eukaryotic porin
tung.gene.scaffold1204.00014	3.37934	2.58992	3.1758	4.11778	5.75928	5.07889	5.67763	5.56666	2.86475	2.7424	2.85443	3.39332	7.49296	5.51867	4.69124	5.662	3.95927	3.38904	0.560192	1.00201	9.99806e-05	-0.912762	normal	0.00389587	-2.25489	down	0.956674	-0.0968086	normal	0.0373409	-0.804813	normal	0.99489	-0.0113226	normal	0.47865	0.525272	normal	0.000148712	1.86891	up	[R]	General function prediction only	--	--	--	[T]	Signal transduction mechanisms	Tetratricopeptide repeat;; Tetratricopeptide repeat;; Tetratricopeptide repeat;; TPR repeat;; Tetratricopeptide repeat;; Tetratricopeptide repeat;; Tetratricopeptide repeat;; Tetratricopeptide repeat;; Anaphase-promoting complex, cyclosome, subunit 3;; Tetratricopeptide repeat
tung.gene.scaffold1204.00016	5.24796	2.17658	8.95565	7.07494	12.0743	8.49074	32.4981	33.8308	61.3765	45.8894	3.74228	4.42112	9.15866	5.84141	8.39444	9.50968	26.0368	37.5331	18.9616	20.7199	0.00350662	0.952885	normal	0.26255	-0.687541	normal	0.969475	-0.148607	normal	0.686154	0.233201	normal	1	0.000239837	normal	0.685223	-0.241783	normal	7.8867e-05	1.39955	up	[S]	Function unknown	Cellular Component: plasma membrane (GO:0005886);; Biological Process: transmembrane transport (GO:0055085);;	--	--	--	--	OPT oligopeptide transporter protein
tung.gene.scaffold1204.00019	3.43015	4.77624	2.99809	1.77132	1.23375	1.22221	0.173883	0.232191	0.7006	0.701309	2.96124	2.04408	0.494943	1.22696	0.584399	0.974178	4.12137	1.51157	6.18957	4.30672	--	--	--	0.534994	0.919701	normal	0.506741	0.720721	normal	0.0363142	1.62664	normal	--	--	--	0.0422646	-4.15039	normal	9.66617e-06	-2.93	down	--	--	--	--	--	--	--	--
tung.gene.scaffold1204.00021	0.705831	0.886467	0.104759	0.598745	0.453984	0.321853	0.122995	0.11143	0.143598	0.0513814	0.841535	0.509752	0.504427	0.21361	0.547356	0.403987	0.22396	0.113271	0.988392	1.87949	--	--	--	0.115243	3.2707	normal	0.964645	0.245076	normal	0.996024	0.0964143	normal	--	--	--	--	--	--	0.0020482	-4.11845	down	--	--	Molecular Function: sequence-specific DNA binding transcription factor activity (GO:0003700);; Cellular Component: plasma membrane (GO:0005886);; Biological Process: regulation of transcription, DNA-templated (GO:0006355);; Biological Process: membrane fusion (GO:0006944);; Molecular Function: zinc ion binding (GO:0008270);; Molecular Function: actin filament binding (GO:0051015);; Biological Pro…	K09377|1.51925e-139|rcu:RCOM_1587310|Pollen-specific protein SF3, putative; K09377 cysteine and glycine-rich protein (A)	--	[TZ]	Signal transduction mechanisms;; Cytoskeleton	LIM domain
tung.gene.scaffold1206.00001	876.066	1209.11	1065.77	694.288	888.22	854.637	650.65	603.546	602.984	615.11	707.733	560.077	105.933	275.943	267.459	175.239	244.755	283.885	49.7581	92.9718	0.896692	0.0318902	normal	2.93623e-05	-1.95292	down	0.295936	0.698874	normal	0.000198798	2.1717	up	6.92708e-13	2.00736	up	0.0241479	1.17788	normal	1.23723e-20	3.16399	up	--	--	Biological Process: lipid metabolic process (GO:0006629);; Biological Process: response to fungus (GO:0009620);; Biological Process: response to ethylene (GO:0009723);; Molecular Function: lipase activity (GO:0016298);; Biological Process: defense response to bacterium (GO:0042742);; Biological Process: response to oxygen-containing compound (GO:1901700);;	--	--	--	--	GDSL-like Lipase/Acylhydrolase
tung.gene.scaffold1206.00002	198.746	348.916	386.766	221.231	215.517	231.317	171.512	147.44	235.059	240.118	149.455	104.322	25.3839	65.7606	89.9793	50.9962	87.8957	139.959	21.3577	45.4145	7.96828e-13	1.07616	up	0.0636794	-1.8315	normal	0.440253	1.014	normal	0.000856647	3.01205	up	2.22339e-06	1.37616	up	0.994225	-0.00951028	normal	2.61286e-19	2.89934	up	--	--	--	--	--	--	--	GDSL-like Lipase/Acylhydrolase
tung.gene.scaffold1206.00008	13.9023	17.6639	15.2081	16.214	21.9736	25.7813	15.9756	21.2186	23.5334	27.9521	22.5629	16.9434	13.427	11.4611	12.777	11.9123	47.3532	28.6668	72.9675	66.498	0.0481428	0.608292	normal	0.131889	0.838719	normal	0.596804	-0.364698	normal	0.312742	0.320996	normal	0.00240132	0.982476	normal	0.0567975	-1.15354	normal	3.71372e-07	-1.38288	down	--	--	Biological Process: lipid metabolic process (GO:0006629);; Biological Process: response to fungus (GO:0009620);; Biological Process: response to ethylene (GO:0009723);; Molecular Function: hydrolase activity, acting on ester bonds (GO:0016788);; Biological Process: defense response to bacterium (GO:0042742);; Biological Process: response to oxygen-containing compound (GO:1901700);;	--	--	--	--	GDSL-like Lipase/Acylhydrolase
tung.gene.scaffold1206.00011	59.0819	40.3338	18.8161	19.1292	42.6007	37.6563	42.8471	47.1772	19.1535	16.6623	43.1378	48.0875	61.8468	51.8722	20.1614	25.5652	45.5229	18.0185	10.7538	10.0086	1.24587e-10	-1.06229	down	0.339811	-1.68786	normal	0.955992	0.0855932	normal	1.00408e-11	-1.42544	down	0.0381489	0.618545	normal	0.839998	0.258804	normal	0.00243177	0.885929	normal	[O]	Posttranslational modification, protein turnover, chaperones	Molecular Function: serine-type endopeptidase activity (GO:0004252);; Cellular Component: extracellular region (GO:0005576);; Biological Process: proteolysis (GO:0006508);; Molecular Function: identical protein binding (GO:0042802);; Biological Process: negative regulation of catalytic activity (GO:0043086);;	--	--	--	--	Subtilase family;; PA domain;; Peptidase inhibitor I9
tung.gene.scaffold1206.00019	0.0388648	0	2.71482	1.7838	1.34816	1.7561	0.206178	1.15817	2.3328	3.88937	0.474316	0.599298	0.288213	0.687321	2.35193	1.9344	0.614037	1.70953	0	0.0628679	0.0105139	2.30038	normal	--	--	--	--	--	--	0.0417918	2.07529	normal	0.79798	-0.415601	normal	--	--	--	1.6879e-05	6.64863	up	--	--	Biological Process: cellular metabolic process (GO:0044237);;	--	--	--	--	Tubby C 2
tung.gene.scaffold1206.00025	26.0319	23.1586	24.1678	22.4981	24.9047	25.318	26.9539	23.3524	17.7067	15.4476	31.0162	31.2688	26.7277	23.7125	22.2117	27.1731	31.6454	15.2335	56.1385	57.369	0.00388914	-0.517009	normal	0.0102423	1.24806	normal	0.49939	-0.334986	normal	0.662366	-0.112464	normal	0.942119	-0.0430838	normal	0.970578	-0.0529321	normal	3.2492e-11	-1.81633	down	--	--	Molecular Function: enzyme inhibitor activity (GO:0004857);; Cellular Component: cell wall (GO:0005618);; Cellular Component: plasma membrane (GO:0005886);; Molecular Function: pectinesterase activity (GO:0030599);; Biological Process: cell wall modification (GO:0042545);; Biological Process: negative regulation of catalytic activity (GO:0043086);; Molecular Function: aspartyl esterase activity (…	--	--	--	--	Pectinesterase;; Plant invertase/pectin methylesterase inhibitor
tung.gene.scaffold1208.00001	1.35378	1.09097	1.52951	1.29697	1.68808	1.71357	1.48977	0.585227	1.25607	1.41679	1.55637	0.932177	3.52695	2.73393	3.124	6.0525	5.76352	2.46331	18.5898	9.63981	--	--	--	0.124549	1.65064	normal	1	-0.013549	normal	0.124501	-1.11577	normal	0.202817	-1.53305	normal	0.217741	-2.11785	normal	0.000503394	-3.29574	down	--	--	--	--	--	[O]	Posttranslational modification, protein turnover, chaperones	Ring finger domain;; RING-H2 zinc finger;; Zinc finger, C3HC4 type (RING finger);; Zinc finger, C3HC4 type (RING finger);; Anaphase-promoting complex subunit 11 RING-H2 finger
tung.gene.scaffold1208.00007	60.2909	61.7905	57.2244	80.3192	31.4584	37.5558	42.1368	35.4709	78.5796	67.1795	40.3032	50.3613	50.6756	49.5493	46.1889	53.6521	48.4509	57.6564	53.4409	59.9605	9.02436e-10	1.31486	up	0.913663	-0.129407	normal	0.498594	0.340085	normal	0.329131	0.436643	normal	3.68656e-05	-1.06573	down	0.00787478	-1.07577	down	0.26819	0.369598	normal	[PR]	Inorganic ion transport and metabolism;; General function prediction only	Biological Process: cell death (GO:0008219);; Cellular Component: chloroplast thylakoid (GO:0009534);; Cellular Component: chloroplast inner membrane (GO:0009706);; Biological Process: embryo development ending in seed dormancy (GO:0009793);; Biological Process: defense response to bacterium, incompatible interaction (GO:0009816);; Biological Process: leaf morphogenesis (GO:0009965);; Biological …	K13071|0|rcu:RCOM_0475420|pheophorbide A oxygenase, putative; K13071 pheophorbide a oxygenase [EC:1.14.12.20] (A)	Porphyrin and chlorophyll metabolism (ko00860)	--	--	Pheophorbide a oxygenase;; Rieske [2Fe-2S] domain
tung.gene.scaffold1208.00010	12.3883	13.3182	25.7603	15.8103	14.0256	19.1615	18.4866	18.2563	16.9909	25.371	16.01	16.9265	15.6946	14.7743	20.6287	19.5389	35.2163	18.1298	95.6804	63.3432	0.715905	0.164326	normal	0.0164098	1.56349	normal	0.552432	-0.350409	normal	0.493758	0.363083	normal	0.688102	-0.208023	normal	0.593272	-0.549803	normal	0.000360203	-1.94777	down	[J]	Translation, ribosomal structure and biogenesis	Cellular Component: plastid large ribosomal subunit (GO:0000311);; Molecular Function: structural constituent of ribosome (GO:0003735);; Biological Process: translation (GO:0006412);; Cellular Component: chloroplast stroma (GO:0009570);; Cellular Component: chloroplast envelope (GO:0009941);; Biological Process: isopentenyl diphosphate biosynthetic process, methylerythritol 4-phosphate pathway (G…	K02939|1.0913e-75|pop:POPTR_0004s22660g|hypothetical protein; K02939 large subunit ribosomal protein L9 (A)	Ribosome (ko03010)	[J]	Translation, ribosomal structure and biogenesis	Ribosomal protein L9, C-terminal domain;; Ribosomal protein L9, N-terminal domain
tung.gene.scaffold1208.00011	21.4024	28.4811	17.1032	16.5649	7.14719	7.8423	4.13741	6.15992	9.98692	12.9224	19.9932	15.9556	5.81018	9.59403	10.1701	13.1763	16.5096	10.6733	6.22319	10.4904	0.000485551	1.24989	up	0.409227	-0.765371	normal	0.437041	0.459167	normal	3.60246e-05	1.12965	up	0.161895	-0.657856	normal	0.0227299	-1.54503	normal	0.378182	0.47161	normal	--	--	--	--	--	[R]	General function prediction only	C2H2-type zinc finger
tung.gene.scaffold1208.00015	0.857957	0.731935	1.57217	1.17225	1.04907	0.845784	1.09594	1.06072	1.76922	1.75926	0.744499	0.796972	0.6436	0.91486	1.45202	0.999077	1.03803	1.68993	2.10327	2.08548	0.00304701	1.14386	up	0.725242	0.542255	normal	1	0.00486385	normal	0.026832	1.11006	normal	0.410708	-0.627765	normal	0.520039	-0.799811	normal	0.76984	-0.197526	normal	--	--	Biological Process: transport (GO:0006810);;	--	--	[P]	Inorganic ion transport and metabolism	Sodium/hydrogen exchanger family
tung.gene.scaffold1210.00003	19.6687	14.556	25.677	21.7177	32.9756	31.117	35.4614	33.5454	16.2607	13.0102	28.8942	23.0729	51.7543	44.251	50.7043	38.9018	26.6777	29.1133	42.8846	34.0535	1.04559e-14	-1.20089	down	0.575319	0.436299	normal	0.0399518	-0.731568	normal	6.46635e-08	-1.05284	down	0.193787	-0.459422	normal	0.711517	0.227151	normal	2.76951e-05	-1.40919	down	--	--	Molecular Function: binding (GO:0005488);;	--	--	[R]	General function prediction only	Zinc finger, C2H2 type;; Zinc-finger double-stranded RNA-binding
tung.gene.scaffold1211.00003	10.263	9.68922	11.2542	10.7961	7.94232	8.48504	5.84524	4.95488	5.12916	4.04568	10.2959	11.6716	15.7005	13.2145	11.045	10.9372	11.4512	9.98037	3.00636	3.55563	0.979792	-0.0173975	normal	0.00788163	-1.75367	down	0.885953	-0.151078	normal	0.359984	-0.264622	normal	0.166232	-0.577759	normal	0.0490443	-1.24419	normal	0.396457	0.493479	normal	--	--	Biological Process: cytokinesis by cell plate formation (GO:0000911);; Biological Process: regulation of DNA replication (GO:0006275);; Biological Process: methylation-dependent chromatin silencing (GO:0006346);; Biological Process: regulation of flower development (GO:0009909);; Biological Process: epidermal cell fate specification (GO:0009957);; Biological Process: regulation of G2/M transition…	--	--	--	--	--
tung.gene.scaffold1213.00004	10.3727	13.014	7.12076	5.63892	9.79197	9.18657	9.4146	9.50272	6.40694	7.8102	16.2076	11.9316	7.32109	7.75432	7.83216	7.44172	6.03023	7.07422	21.582	22.5129	0.101442	-0.326774	normal	0.000140004	1.73355	up	0.787706	-0.27029	normal	0.500319	-0.200324	normal	0.652162	0.217158	normal	0.52387	0.414607	normal	1.42734e-09	-1.64472	down	--	--	Molecular Function: metal ion binding (GO:0046872);;	--	--	[R]	General function prediction only	Ankyrin repeats (3 copies);; Ankyrin repeats (many copies);; Ankyrin repeat;; Ankyrin repeat;; Zinc finger C-x8-C-x5-C-x3-H type (and similar)
tung.gene.scaffold1214.00006	5.33353	4.40965	6.90189	5.81476	7.37553	5.77605	4.79621	4.69122	5.98072	5.26957	3.55927	5.06462	9.51006	7.19768	6.43685	7.0935	5.85206	4.25584	1.89365	1.70604	0.234271	0.414737	normal	0.147741	-1.51669	normal	0.927498	0.156308	normal	0.476904	-0.270075	normal	0.815701	-0.172525	normal	0.793243	-0.309673	normal	0.00175166	1.62301	up	[R]	General function prediction only	--	K12606|8.31188e-113|vvi:100267046|cell differentiation protein RCD1 homolog; K12606 CCR4-NOT transcription complex subunit 9 (A)	RNA degradation (ko03018)	[R]	General function prediction only	Cell differentiation family, Rcd1-like
tung.gene.scaffold1215.00008	5.6144	4.99671	6.46956	8.28525	4.693	4.65118	6.13212	4.91209	2.25861	2.91577	4.92709	7.30812	7.51496	7.62151	4.9602	4.53924	2.1845	1.97498	0.543502	0.43175	0.00463036	-1.16026	down	0.259053	-2.29495	normal	0.832646	-0.26304	normal	0.969462	-0.0288313	normal	1	0.000190682	normal	0.177975	1.44573	normal	0.00806805	2.58172	up	--	--	--	--	--	--	--	B3 DNA binding domain
tung.gene.scaffold1215.00011	6.61584	11.0892	5.27032	4.06622	3.51613	2.70697	1.41066	2.23891	3.34263	5.26175	4.22912	3.35913	0.90886	2.01831	2.41488	1.1926	1.16566	1.9666	1.42646	0.914926	0.00970203	1.61845	up	0.810023	-0.503342	normal	0.218357	1.21109	normal	5.50204e-06	1.877	up	0.548963	0.584112	normal	0.914625	-0.176857	normal	0.00267917	1.94503	up	--	--	Biological Process: transcription, DNA-templated (GO:0006351);;	--	--	--	--	B3 DNA binding domain
tung.gene.scaffold1215.00013	7.5986	7.9181	1.46887	3.47137	8.22487	7.53646	8.9073	10.7114	1.2934	1.35176	8.61639	7.27786	5.73334	5.76536	1.82696	2.32796	1.6758	0.654745	1.17725	0.689084	1.74496e-33	-2.6263	down	0.887505	-0.344981	normal	0.993434	-0.0251692	normal	0.0185322	-1.11527	normal	9.70599e-11	1.77885	up	6.81191e-12	2.8494	up	0.328029	0.56932	normal	[E]	Amino acid transport and metabolism	Molecular Function: catalytic activity (GO:0003824);; Cellular Component: plasma membrane (GO:0005886);; Biological Process: metabolic process (GO:0008152);; Molecular Function: pyridoxal phosphate binding (GO:0030170);;	--	--	[H]	Coenzyme transport and metabolism	--
tung.gene.scaffold1215.00025	7.65776	5.99802	18.7337	27.5282	45.3076	42.5488	61.2545	46.7131	36.9461	52.7922	6.82853	9.47754	22.2509	16.1553	15.8705	20.2998	23.9251	28.4141	9.26682	8.19185	0.92273	-0.0472664	normal	0.00251573	-1.61802	down	0.792207	-0.277831	normal	0.432956	0.433137	normal	5.61707e-05	1.09882	up	0.0971902	0.765193	normal	9.27624e-07	2.33693	up	--	--	Molecular Function: polyneuridine-aldehyde esterase activity (GO:0050529);;	--	--	--	--	Alpha/beta hydrolase family;; Alpha/beta hydrolase family;; alpha/beta hydrolase fold
tung.gene.scaffold1215.00034	1.24031	0.636189	28.8192	18.4158	63.0386	65.8997	53.3744	65.4904	217.43	215.926	0.524546	1.56936	9.2979	7.94796	55.0826	36.2639	72.8051	212.22	210.064	105.901	6.12631e-73	2.44308	up	0.993598	0.0507085	normal	0.958172	-0.31832	normal	0.00330171	1.59551	up	0.850246	0.15572	normal	0.42513	-1.75245	normal	0.221667	0.639826	normal	--	--	Cellular Component: endoplasmic reticulum part (GO:0044432);;	--	--	[U]	Intracellular trafficking, secretion, and vesicular transport	Reticulon
tung.gene.scaffold1215.00037	5.19972	8.138	3.06687	2.74039	3.28668	2.27362	2.07608	3.20169	3.72668	3.95287	2.94395	2.27422	0.65244	1.52776	2.29329	2.16321	0.88944	2.02586	0.447726	0.334195	0.0637883	0.807576	normal	0.349705	-2.05294	normal	0.0943771	1.35882	normal	0.00744306	1.52889	up	0.880848	0.177088	normal	0.747978	0.550883	normal	1.52991e-06	3.41153	up	--	--	Molecular Function: DNA binding (GO:0003677);; Biological Process: regulation of transcription, DNA-templated (GO:0006355);;	--	--	--	--	Dof domain, zinc finger
tung.gene.scaffold1216.00001	1.68159	1.77974	3.01447	3.15575	1.41768	1.08477	1.33702	0.895157	2.56645	1.94095	1.92011	2.19278	2.20087	2.73914	3.57211	2.57771	4.09758	1.27074	6.94773	4.25781	0.000401206	1.35277	up	0.401717	1.0164	normal	0.803628	-0.289527	normal	0.0954196	0.564903	normal	0.00509742	-1.53174	down	0.412259	-1.62985	normal	0.0292288	-1.29182	normal	--	--	--	--	--	--	--	--
tung.gene.scaffold122.00012	8.97403	9.06615	14.7786	7.35075	12.2443	10.5525	8.97439	9.65291	8.39792	8.75684	9.16927	7.49441	4.97763	7.96336	5.61366	8.06713	8.59606	7.95649	1.7071	2.69787	0.749835	-0.0913198	normal	0.00399906	-1.96532	down	0.937184	0.100782	normal	0.401576	0.718734	normal	0.124579	0.603024	normal	0.971408	0.0373088	normal	1.85873e-06	1.91266	up	--	--	Molecular Function: sequence-specific DNA binding transcription factor activity (GO:0003700);; Biological Process: regulation of transcription, DNA-templated (GO:0006355);; Molecular Function: sequence-specific DNA binding (GO:0043565);;	--	--	--	--	bZIP transcription factor
tung.gene.scaffold122.00019	3.51107	2.27406	4.13174	3.98352	2.38271	2.12292	1.65837	1.14671	1.18299	0.60386	3.29115	4.67742	6.82389	6.75289	5.23945	4.44928	8.11487	3.79414	6.00197	4.68804	0.571026	-0.369927	normal	0.897596	-0.272062	normal	0.608473	-0.566445	normal	0.15835	-0.46203	normal	0.00306402	-1.25766	down	0.134767	-2.38096	normal	1.19003e-07	-2.47723	down	--	--	Molecular Function: calmodulin binding (GO:0005516);; Cellular Component: plasma membrane (GO:0005886);; Biological Process: defense response (GO:0006952);; Biological Process: cell death (GO:0008219);; Biological Process: response to biotic stimulus (GO:0009607);; Cellular Component: integral component of membrane (GO:0016021);;	K08472|0|rcu:RCOM_0321050|calmodulin binding protein, putative; K08472 mlo protein (A)	--	--	--	Mlo family
tung.gene.scaffold122.00027	4.42103	3.75994	1.31706	2.93334	0.695885	1.1505	1.32649	1.28513	0.3642	0.548655	3.66423	5.30056	5.27667	4.78029	1.93565	1.28441	0.809332	0.305024	0.23627	0.0953069	0.000708237	-1.39979	down	0.373691	-1.89298	normal	0.913674	-0.142647	normal	0.00516821	-1.20887	down	0.281248	-0.865123	normal	0.313477	1.11472	normal	0.115592	1.60902	normal	[L]	Replication, recombination and repair	Molecular Function: nucleic acid binding (GO:0003676);; Molecular Function: ATP binding (GO:0005524);; Cellular Component: intracellular (GO:0005622);; Biological Process: DNA replication (GO:0006260);; Biological Process: DNA repair (GO:0006281);; Biological Process: DNA recombination (GO:0006310);; Molecular Function: ATP-dependent 3'-5' DNA helicase activity (GO:0043140);;	K10901|0|rcu:RCOM_0321820|DNA helicase hus2, putative; K10901 bloom syndrome protein [EC:3.6.4.12] (A)	Homologous recombination (ko03440)	[L]	Replication, recombination and repair	Helicase conserved C-terminal domain;; DEAD/DEAH box helicase;; RQC domain;; HRDC domain
tung.gene.scaffold122.00041	77.0686	88.6496	88.4759	69.434	89.3429	81.8367	81.9366	78.0211	86.4713	73.6826	74.0961	61.9975	49.6372	56.878	68.6634	102.933	91.1564	79.2304	195.693	153.589	0.19332	-0.221367	normal	0.0767356	0.979963	normal	0.463662	0.363589	normal	0.296643	0.309462	normal	0.714928	0.233142	normal	0.772191	0.181688	normal	0.000769499	-1.0185	down	--	--	Cellular Component: nucleus (GO:0005634);; Cellular Component: cytoplasm (GO:0005737);;	K08770|0|crb:CARUB_v10001095mg|hypothetical protein; K08770 ubiquitin C (A)	--	[OR]	Posttranslational modification, protein turnover, chaperones;; General function prediction only	Ubiquitin family;; Ubiquitin-2 like Rad60 SUMO-like;; Ubiquitin-like domain;; Telomere stability and silencing;; DUF2407 ubiquitin-like domain;; Ubiquitin-2 like Rad60 SUMO-like;; Protein of unknown function (DUF2870);; RNA methyltransferase;; FlgD Ig-like domain;; GLUT4 regulating protein TUG
tung.gene.scaffold1220.00013	1.43192	2.73846	12.1425	5.34817	35.7782	24.9373	11.3677	14.2699	8.70064	9.3102	2.08508	1.41509	1.40904	4.92315	25.0094	39.9705	6.79148	16.3693	0.174812	2.52121	0.543291	-0.183729	normal	0.0624362	-3.09146	normal	0.945569	0.247429	normal	0.242713	1.67744	normal	0.681426	-0.391885	normal	0.907428	-0.170659	normal	1.33586e-08	2.73854	up	--	--	--	--	--	--	--	Family of unknown function (DUF716)
tung.gene.scaffold1220.00021	102.571	202.786	118.69	122.018	7.85527	11.4974	3.62371	5.9374	22.1187	15.9769	451.668	275.411	150.889	152.06	3.96223	3.25954	11.6185	0	0.572725	0.245367	8.17533e-06	2.45304	up	0.628942	-4.08249	normal	0.213728	-1.34445	normal	0.992714	-0.00589098	normal	0.22656	1.00736	normal	0.878664	-0.755367	normal	2.23709e-14	5.78187	up	--	--	--	--	--	--	--	--
tung.gene.scaffold1220.00022	3.0448	4.82758	4.06021	2.67488	0	0.274884	0	0	0.0817195	0.23951	9.81875	11.7964	1.84776	1.00329	0.080088	0	0.106948	0	8.31726	4.91131	--	--	--	2.16227e-05	7.3691	up	0.013341	-1.57816	normal	0.0320618	1.75285	normal	--	--	--	--	--	--	3.08079e-07	-5.36803	down	--	--	--	--	--	--	--	--
tung.gene.scaffold1220.00023	0.851858	0.753949	0.778332	0.849828	1.06168	1.19187	1.9809	1.80774	1.1436	1.59051	0.982458	1.5669	1.51837	1.19144	1.556	1.6488	3.14561	3.0511	3.50528	4.26628	0.740843	-0.138208	normal	0.830186	0.264305	normal	0.532153	-0.641421	normal	0.333729	-0.495398	normal	0.209265	-0.726415	normal	0.142537	-1.04921	normal	9.61423e-05	-1.45058	down	--	--	Molecular Function: GTPase activity (GO:0003924);; Molecular Function: signal transducer activity (GO:0004871);; Molecular Function: GTP binding (GO:0005525);; Cellular Component: nucleus (GO:0005634);; Biological Process: GTP catabolic process (GO:0006184);; Biological Process: G-protein coupled receptor signaling pathway (GO:0007186);; Biological Process: response to abscisic acid (GO:0009737);…	--	--	[DT]	Cell cycle control, cell division, chromosome partitioning;; Signal transduction mechanisms	G-protein alpha subunit
tung.gene.scaffold1224.00001	13.9894	13.6069	4.40942	4.72209	9.03771	6.39506	8.71319	10.4253	17.0208	12.0962	20.7329	11.939	8.88707	8.85141	9.3825	7.71977	5.5893	8.18406	29.3539	32.6839	0.0124449	1.0285	normal	6.04369e-06	2.04553	up	0.869485	-0.288165	normal	0.0119601	-0.733951	normal	0.431961	-0.409987	normal	0.925884	0.0900327	normal	0.00106886	-0.926232	normal	--	--	--	--	--	[S]	Function unknown	Glycosyltransferase family 92;; Glycosyl transferase family 2
tung.gene.scaffold1224.00008	17.3	16.6947	20.8765	19.4573	32.8437	46.4134	45.8991	72.9954	11.2867	3.08227	20.8823	19.9923	45.8685	48.17	17.1356	23.8069	18.5373	5.01902	3.01733	3.76977	4.91395e-05	-4.27725	down	--	--	--	0.980351	-0.155886	normal	0.000610716	-2.44407	down	0.0385208	2.03604	normal	0.0128969	3.36733	normal	--	--	--	--	--	--	--	--	--	--	--
tung.gene.scaffold1225.00010	51.1702	61.6298	20.4488	21.2395	15.754	15.7759	16.0728	15.4016	9.10012	10.0247	84.9324	56.966	10.0872	13.4905	10.063	6.23475	11.3101	8.60711	47.224	38.8012	1.13668e-08	-0.876415	normal	1.5364e-06	2.09695	up	0.869382	-0.239002	normal	0.0118466	0.571375	normal	5.55653e-06	1.18957	up	0.0531353	0.859967	normal	7.76187e-15	-2.11223	down	--	--	Molecular Function: transporter activity (GO:0005215);; Cellular Component: intracellular (GO:0005622);; Biological Process: transport (GO:0006810);; Cellular Component: integral component of membrane (GO:0016021);;	--	--	[I]	Lipid transport and metabolism	CRAL/TRIO domain;; CRAL/TRIO, N-terminal domain
tung.gene.scaffold1228.00012	38.4502	32.7884	39.5443	41.2316	54.5864	52.9585	54.0112	48.5753	29.5249	28.1388	38.419	36.5365	52.2362	53.3907	31.9164	53.434	39.697	23.9136	7.44187	9.55715	0.0621703	-0.30001	normal	0.000840597	-1.90287	down	0.979206	-0.0418242	normal	0.899257	-0.0394406	normal	0.982991	-0.022224	normal	0.846254	0.129606	normal	8.11174e-10	1.73409	up	--	--	--	--	--	--	--	--
tung.gene.scaffold1228.00013	6.49194	4.9424	4.88773	5.89757	4.60275	3.80845	3.40093	3.01845	4.61504	4.17424	4.3051	2.03859	10.8688	11.0596	7.73427	13.5695	32.0028	13.6958	25.8855	32.0987	0.0428958	0.847427	normal	0.818642	0.325215	normal	0.529799	0.574442	normal	0.0601844	-0.65949	normal	0.0195421	-1.69719	normal	0.0474928	-3.13585	normal	1.27563e-16	-2.61202	down	--	--	Cellular Component: endoplasmic reticulum (GO:0005783);; Cellular Component: Golgi apparatus (GO:0005794);; Biological Process: negative regulation of ethylene-activated signaling pathway (GO:0010105);;	--	--	[S]	Function unknown	Protein of unknown function (DUF778)
tung.gene.scaffold1229.00004	11.3801	11.2148	9.30848	9.3483	10.6831	10.9583	12.2638	15.8228	11.0183	10.4269	14.0873	11.6828	11.1752	11.3031	9.84859	11.792	16.3547	10.6321	26.1868	32.6868	0.640266	-0.157296	normal	0.0336878	1.07674	normal	0.745648	-0.227276	normal	0.626263	-0.147292	normal	0.815551	-0.131298	normal	0.84481	-0.165889	normal	6.20034e-07	-1.39861	down	[S]	Function unknown	Molecular Function: phosphoprotein phosphatase activity (GO:0004721);;	--	--	[R]	General function prediction only	Leucine Rich repeats (2 copies);; Leucine rich repeat;; Leucine Rich Repeat;; Leucine rich repeat;; Leucine Rich repeat
tung.gene.scaffold123.00001	8.77774	13.8517	3.68415	2.82084	3.20333	3.09056	1.97834	1.73149	2.70731	2.76102	7.17322	4.88185	0.722761	0.998557	1.92665	2.4462	1.59415	2.62167	12.8651	10.3534	0.0431162	0.884021	normal	6.34588e-05	2.42258	up	0.379422	0.883536	normal	1.51203e-05	2.07985	up	0.619702	0.39605	normal	0.72052	-0.524478	normal	8.4111e-09	-2.06241	down	[R]	General function prediction only	Biological Process: regulation of glucosinolate biosynthetic process (GO:0010439);; Molecular Function: desacetoxyvindoline 4-hydroxylase activity (GO:0050590);; Biological Process: oxidation-reduction process (GO:0055114);;	K06892|0|pop:POPTR_0011s15970g|POPTRDRAFT_569316; hypothetical protein; K06892 feruloyl-CoA ortho-hydroxylase [EC:1.14.11.-] (A)	--	[QR]	Secondary metabolites biosynthesis, transport and catabolism;; General function prediction only	2OG-Fe(II) oxygenase superfamily;; non-haem dioxygenase in morphine synthesis N-terminal
tung.gene.scaffold123.00006	110.329	175.799	38.3667	39.4934	15.3934	15.7839	9.79383	4.72353	0.422042	0.329065	31.045	41.2516	0.845753	12.6314	8.6401	7.83451	0.367875	1.3535	0.0951182	0.223222	0.000445314	-4.07905	down	0.443216	-2.62472	normal	0.019348	1.95444	normal	1.89722e-09	2.57561	up	0.0143749	0.84664	normal	0.0293125	2.79532	normal	--	--	--	[R]	General function prediction only	Molecular Function: oxidoreductase activity (GO:0016491);; Biological Process: glucosinolate biosynthetic process (GO:0019761);;	K06892|1.76308e-160|cit:102619377|1-aminocyclopropane-1-carboxylate oxidase homolog 1-like; K06892 feruloyl-CoA ortho-hydroxylase [EC:1.14.11.-] (A)	--	[QR]	Secondary metabolites biosynthesis, transport and catabolism;; General function prediction only	2OG-Fe(II) oxygenase superfamily;; non-haem dioxygenase in morphine synthesis N-terminal
tung.gene.scaffold123.00011	3.94083	0.18084	5.27178	9.16167	6.07467	11.5315	3.09976	1.57834	0.406753	0.296831	0.751993	0.695808	4.8159	3.21622	8.13566	7.66319	5.79497	0.0633272	0.0574598	0.262043	0.00854884	-2.65567	down	0.599346	-4.33145	normal	0.873563	1.4796	normal	0.239831	0.895789	normal	0.922976	0.120793	normal	0.925451	-0.412611	normal	--	--	--	[R]	General function prediction only	Molecular Function: flavonol synthase activity (GO:0045431);; Molecular Function: desacetoxyvindoline 4-hydroxylase activity (GO:0050590);; Biological Process: flavonol biosynthetic process (GO:0051555);; Biological Process: oxidation-reduction process (GO:0055114);;	K06892|1.52128e-159|rcu:RCOM_0491770|Desacetoxyvindoline 4-hydroxylase, putative (EC:1.14.11.23 1.14.11.20); K06892 feruloyl-CoA ortho-hydroxylase [EC:1.14.11.-] (A)	--	[QR]	Secondary metabolites biosynthesis, transport and catabolism;; General function prediction only	2OG-Fe(II) oxygenase superfamily;; non-haem dioxygenase in morphine synthesis N-terminal
tung.gene.scaffold123.00013	25.8117	34.978	15.3615	9.87947	9.10963	8.46639	6.78287	6.18318	10.4533	13.185	17.6352	13.2495	1.23893	3.59693	3.51278	2.05842	5.84768	8.17217	0.935104	2.75428	2.62732e-06	1.41165	up	0.017702	-1.97853	normal	0.0125278	0.954663	normal	0.000151692	2.54935	up	0.00229551	1.27126	up	0.4472	-0.653315	normal	1.16597e-10	2.73815	up	--	--	Cellular Component: membrane (GO:0016020);;	--	--	--	--	EamA-like transporter family
tung.gene.scaffold123.00020	4.36126	3.41762	3.59117	3.8612	4.09212	3.54347	4.29336	4.22187	4.22038	5.17691	2.94399	3.16223	3.22672	3.3352	2.69292	1.98779	4.06236	1.93717	1.93436	1.59498	0.896112	0.0444507	normal	0.556646	-0.801636	normal	0.573502	0.394092	normal	0.89892	0.0650932	normal	0.0443375	0.882214	normal	0.408259	0.665178	normal	0.000256026	1.51268	up	--	--	Cellular Component: chloroplast (GO:0009507);;	--	--	--	--	Domain of unknown function (DUF2828)
tung.gene.scaffold123.00023	0.392346	0.171581	3.70063	2.02092	29.6196	17.6129	12	10.6546	171.215	149.104	4.87681	2.40162	2.79999	18.2076	64.0024	140.54	78.4633	426.907	32.3872	266.103	5.14576e-34	3.70208	up	0.88438	-0.70872	normal	0.0541607	-3.77236	normal	0.485342	-2.04552	normal	0.168668	-2.01892	normal	0.248462	-4.4565	normal	0.988879	-0.044504	normal	--	--	--	--	--	--	--	--
tung.gene.scaffold123.00026	3.22838	4.37681	2.85632	1.79308	2.44383	1.9508	1.88786	2.4205	2.93995	3.92993	2.32082	2.35046	1.44478	1.99634	2.43308	2.6002	3.17166	2.21229	2.34514	3.3523	0.000291883	1.15815	up	1	0.0152528	normal	0.784734	0.350731	normal	0.253521	0.711007	normal	0.30602	-0.642422	normal	0.459116	-0.760993	normal	0.4672	0.383206	normal	[T]	Signal transduction mechanisms	Molecular Function: phosphoprotein phosphatase activity (GO:0004721);;	K06269|0|rcu:RCOM_1006980|serine/threonine protein phosphatase, putative (EC:3.1.3.16); K06269 serine/threonine-protein phosphatase PP1 catalytic subunit [EC:3.1.3.16] (A)	mRNA surveillance pathway (ko03015)	[TR]	Signal transduction mechanisms;; General function prediction only	Calcineurin-like phosphoesterase
tung.gene.scaffold123.00028	2.62413	4.04058	2.03964	0.923963	6.85978	6.34846	2.81913	2.24273	0.139341	0.265876	12.3292	7.67885	3.9191	3.0274	4.68999	11.7122	4.68589	1.07152	1.72165	3.24582	8.57374e-09	-3.3664	down	0.958748	-0.217369	normal	0.0521481	-1.63536	normal	0.0809632	-1.0259	normal	0.739205	-0.548987	normal	0.837325	-0.520059	normal	0.0017129	-3.66677	down	[GEPR]	Carbohydrate transport and metabolism;; Amino acid transport and metabolism;; Inorganic ion transport and metabolism;; General function prediction only	Molecular Function: inorganic phosphate transmembrane transporter activity (GO:0005315);; Cellular Component: plasma membrane (GO:0005886);; Biological Process: phosphate ion transport (GO:0006817);; Cellular Component: integral component of membrane (GO:0016021);; Biological Process: cellular response to phosphate starvation (GO:0016036);; Biological Process: transmembrane transport (GO:0055085)…	K08176|0|rcu:RCOM_1006970|inorganic phosphate transporter, putative; K08176 MFS transporter, PHS family, inorganic phosphate transporter (A)	--	[P]	Inorganic ion transport and metabolism	Sugar (and other) transporter;; Major Facilitator Superfamily
tung.gene.scaffold123.00041	114.013	107.769	5685.2	3002.68	50454.9	53502.5	100066	107985	91426.7	76554.6	132.595	181.727	4311.13	3574.22	28115.8	19205.2	14102.5	95527	6291.84	10026.2	0.572825	-0.709887	normal	0.616357	-2.69693	normal	0.455409	-0.42776	normal	0.72068	-0.248924	normal	0.00705582	1.47935	up	0.749168	1.35029	normal	8.14005e-09	3.33774	up	--	--	Molecular Function: nutrient reservoir activity (GO:0045735);;	--	--	--	--	Cupin;; Cupin domain
tung.gene.scaffold123.00048	56.5652	55.7887	37.9628	38.8686	58.3974	56.4145	88.7456	93.8022	55.5009	51.274	103.475	79.5769	45.5222	45.1021	38.2787	43.3063	36.3852	39.4056	89.6952	92.9538	7.23443e-08	-0.77367	normal	0.0273897	1.19631	normal	0.0862795	-0.696864	normal	0.120937	-0.324566	normal	0.0698494	0.578848	normal	0.00245375	1.29711	up	0.0537094	-0.671856	normal	--	--	Molecular Function: methyltransferase activity (GO:0008168);; Molecular Function: zinc ion binding (GO:0008270);; Biological Process: methylation (GO:0032259);;	--	--	--	--	Putative S-adenosyl-L-methionine-dependent methyltransferase;; Methyltransferase domain;; Methyltransferase domain
tung.gene.scaffold123.00050	53.5351	57.1664	92.7833	96.1264	39.4365	44.5932	38.2572	38.5219	77.4154	81.712	41.0931	48.2928	51.6775	44.219	77.6367	91.5489	85.9154	80.6113	104.741	121.719	1.98448e-19	1.42583	up	0.605428	0.411571	normal	0.681785	0.266503	normal	8.42026e-13	1.3258	up	1.13714e-06	-1.2689	down	0.000125597	-1.51418	down	0.108621	-0.498838	normal	--	--	--	K12832|6.43771e-60|csv:101231262|uncharacterized LOC101231262; K12832 splicing factor 3B subunit 5 (A)	Spliceosome (ko03040)	[S]	Function unknown	Splicing factor 3B subunit 10 (SF3b10)
tung.gene.scaffold123.00054	16.0956	14.4841	37.8814	31.5435	20.5341	18.125	17.7764	10.8776	9.15792	10.5626	8.10755	7.52675	22.5137	24.0775	17.2525	20.5487	8.5761	9.27605	0.0863483	0.056066	0.180371	-0.745835	normal	1.94031e-09	-7.42022	down	0.00932236	0.998195	normal	0.0894571	0.41365	normal	0.8045	0.149957	normal	0.286131	0.830226	normal	2.2314e-19	7.50592	up	--	--	--	--	--	--	--	--
tung.gene.scaffold123.00064	30.6936	28.7903	47.3155	49.6921	46.715	55.4747	29.7863	29.6382	34.8601	39.7792	25.4676	32.7953	55.8401	45.5265	49.2514	57.8402	87.3307	67.8612	47.6532	45.414	0.138833	0.266463	normal	0.170644	-0.787014	normal	0.528098	0.320881	normal	0.114749	-0.43169	normal	0.995451	0.00843422	normal	0.000684743	-1.30272	down	0.485283	-0.248034	normal	--	--	Molecular Function: structural molecule activity (GO:0005198);; Cellular Component: nucleus (GO:0005634);; Cellular Component: plasma membrane (GO:0005886);; Cellular Component: chloroplast thylakoid membrane (GO:0009535);; Biological Process: chloroplast organization (GO:0009658);; Cellular Component: chloroplast envelope (GO:0009941);; Biological Process: response to ozone (GO:0010193);; Cellul…	--	--	--	--	PAP_fibrillin
tung.gene.scaffold123.00066	29.7941	42.9662	11.607	9.63034	5.12087	4.68015	5.84314	4.2913	6.84575	8.01797	28.4415	18.6061	0.578196	3.48872	1.28077	1.45594	1.99567	2.79209	0.0833407	0.418429	0.00510566	0.742543	normal	0.00111357	-3.38484	down	0.545808	0.613567	normal	8.85731e-08	2.40865	up	6.07098e-06	1.81303	up	0.290214	0.880531	normal	1.93189e-27	5.00973	up	[E]	Amino acid transport and metabolism	Biological Process: alcohol metabolic process (GO:0006066);; Molecular Function: electron carrier activity (GO:0009055);; Biological Process: response to cold (GO:0009409);; Cellular Component: integral component of membrane (GO:0016021);; Cellular Component: intracellular membrane-bounded organelle (GO:0043231);; Molecular Function: long-chain-alcohol oxidase activity (GO:0046577);; Molecular Fu…	K17756|0|rcu:RCOM_1168730|disulfide oxidoreductase, putative; K17756 long-chain-alcohol oxidase [EC:1.1.3.20] (A)	--	--	--	GMC oxidoreductase;; GMC oxidoreductase;; NAD(P)-binding Rossmann-like domain;; FAD binding domain
tung.gene.scaffold123.00067	69.125	99.2978	82.7693	58.3208	84.8725	77.9084	53.7685	61.436	57.4675	59.2475	59.3591	43.85	23.3724	52.1256	76.0472	92.1743	61.9684	45.0548	5.06716	25.8401	0.00351238	0.416243	normal	0.00590702	-1.86027	down	0.414782	0.656898	normal	0.0262124	1.30913	normal	0.483442	-0.290765	normal	0.75153	-0.200455	normal	1.7566e-06	2.078	up	--	--	Cellular Component: Golgi apparatus (GO:0005794);; Cellular Component: trans-Golgi network (GO:0005802);; Biological Process: iron ion transport (GO:0006826);; Biological Process: response to wounding (GO:0009611);; Biological Process: coumarin biosynthetic process (GO:0009805);; Biological Process: cellular response to iron ion starvation (GO:0010106);; Biological Process: response to nitrate (G…	--	--	[U]	Intracellular trafficking, secretion, and vesicular transport	EXS family;; SPX domain
tung.gene.scaffold1230.00004	5.17167	2.22213	50.1769	44.7956	77.5634	105.142	83.4013	103.218	162.204	154.486	2.88615	6.80703	24.5876	22.1243	120.669	194.378	302.631	337.909	400.539	344.932	1.02575e-20	1.26477	up	0.927481	0.124995	normal	0.921773	-0.403934	normal	1.02154e-09	1.37626	up	0.110891	-1.2206	normal	3.26005e-10	-2.25805	down	0.00025779	-1.11748	down	--	--	--	--	--	--	--	--
tung.gene.scaffold1231.00002	4.9598	6.22733	5.72185	5.12815	4.74691	5.36697	2.3523	1.51233	2.72911	3.63458	7.08045	4.52544	4.18442	2.96209	3.71241	3.47537	6.77043	5.76111	24.6602	23.3141	0.136509	0.649658	normal	6.35847e-05	1.88619	up	0.998397	-0.0279575	normal	0.137454	0.517661	normal	0.243917	0.586557	normal	0.0240681	-1.59553	normal	3.1846e-22	-2.83068	down	--	--	--	--	--	--	--	Hs1pro-1 protein C-terminus;; Hs1pro-1 N-terminus
tung.gene.scaffold1231.00004	15.7051	15.988	25.2802	20.2191	10.489	11.5657	9.97123	9.26362	15.8959	20.3847	15.5834	15.79	15.5296	15.3304	17.0709	20.2177	16.2112	21.0143	5.04057	6.70027	1	-0.00113308	normal	0.0311287	-1.46477	normal	1	0.00252049	normal	0.705648	0.118999	normal	0.35693	-0.398139	normal	0.78638	-0.230519	normal	0.0020445	1.23458	up	--	--	Molecular Function: glucuronyl-galactosyl-proteoglycan 4-alpha-N-acetylglucosaminyltransferase activity (GO:0001888);; Cellular Component: endosome (GO:0005768);; Cellular Component: Golgi apparatus (GO:0005794);; Cellular Component: trans-Golgi network (GO:0005802);; Biological Process: response to bacterium (GO:0009617);; Biological Process: phloem or xylem histogenesis (GO:0010087);; Biologica…	--	--	[GMW]	Carbohydrate transport and metabolism;; Cell wall/membrane/envelope biogenesis;; Extracellular structures	Glycosyl transferase family 64 domain
tung.gene.scaffold1233.00002	0.0230485	0.214819	3.44107	2.38572	6.77468	6.93571	22.2593	26.0416	19.1642	16.5457	0.172417	0.918773	2.78154	3.16217	8.11206	8.05265	1.99115	13.6991	1.19731	4.2747	0.133761	-0.324614	normal	0.710368	-1.64775	normal	0.72224	-2.09365	normal	0.939383	0.0681924	normal	0.548372	-0.359628	normal	0.11369	1.45221	normal	9.33243e-13	2.77605	up	[I]	Lipid transport and metabolism	Biological Process: lipid metabolic process (GO:0006629);; Molecular Function: oxidoreductase activity, acting on paired donors, with oxidation of a pair of donors resulting in the reduction of molecular oxygen to two molecules of water (GO:0016717);; Molecular Function: delta12-fatty acid dehydrogenase activity (GO:0016720);; Biological Process: oxidation-reduction process (GO:0055114);;	K10256|0|vvi:100258789|omega-6 fatty acid desaturase, endoplasmic reticulum isozyme 2-like; K10256 omega-6 fatty acid desaturase (delta-12 desaturase) [EC:1.14.19.-] (A)	Biosynthesis of unsaturated fatty acids (ko01040);; Fatty acid metabolism (ko01212)	--	--	Fatty acid desaturase;; Domain of unknown function (DUF3474)
tung.gene.scaffold1234.00015	1.46377	1.45664	3.66996	2.71221	1.52212	1.96507	1.233	1.52241	2.80655	3.27844	1.18459	1.17159	1.39077	2.36755	2.78377	2.43406	2.86012	3.72289	3.0641	3.30402	4.52001e-05	1.54035	up	0.967575	-0.0967135	normal	0.913361	0.256015	normal	0.038865	0.996601	normal	0.22656	-0.762986	normal	0.0632034	-1.67944	normal	0.964204	-0.0416601	normal	--	--	--	--	--	--	--	--
tung.gene.scaffold1235.00007	0.119242	0.132028	0.764382	1.03386	0.577747	0.719089	0.952777	0.216126	0.174899	0.126469	1.93108	1.45549	1.45062	1.56213	1.15571	1.66729	3.06706	2.76005	6.67045	8.98151	--	--	--	0.173399	1.3779	normal	0.00163397	-4.18101	down	0.54536	-0.615341	normal	0.330858	-1.29115	normal	0.0485046	-2.73095	normal	4.09394e-17	-5.76783	down	[O]	Posttranslational modification, protein turnover, chaperones	Molecular Function: lactoylglutathione lyase activity (GO:0004462);; Molecular Function: transferase activity (GO:0016740);;	K00799|1.90307e-125|pop:POPTR_0016s02350g|hypothetical protein; K00799 glutathione S-transferase [EC:2.5.1.18] (A)	Glutathione metabolism (ko00480)	[O]	Posttranslational modification, protein turnover, chaperones	Glutathione S-transferase, N-terminal domain;; Glutathione S-transferase, N-terminal domain;; Glutathione S-transferase, N-terminal domain;; Glutathione S-transferase, C-terminal domain;; Glutathione S-transferase, C-terminal domain
tung.gene.scaffold1236.00010	0.298565	0.926663	3.33174	2.94651	0.857698	1.80606	2.34533e-84	0.97664	2.44745	2.37568	0.149949	2.14905	0	0.157257	0.106386	0.140472	1.49329	1.05472	1.02579	0.125477	3.57449e-06	3.53681	up	0.492518	-1.66239	normal	0.932641	-0.992676	normal	2.06826e-12	Inf	up	--	--	--	0.214409	-2.74458	normal	0.00353325	2.45363	up	--	--	--	--	--	--	--	--
tung.gene.scaffold1237.00001	1.43129	1.38678	2.20006	1.6434	2.74045	2.64489	1.063	0.840689	0.130444	0.200249	2.3555	1.39908	2.5569	2.65737	2.24337	1.96224	0.957033	0.786314	1.01233	1.35894	0.00723007	-3.07794	down	0.909205	0.390161	normal	0.795861	-0.390855	normal	0.180693	-0.694064	normal	0.413667	0.576276	normal	0.829795	0.470658	normal	0.0205641	-2.99593	normal	--	--	--	--	--	--	--	MYND finger;; Sel1 repeat
tung.gene.scaffold1237.00020	2.11742	2.13872	1.34489	1.49513	1.68279	1.40979	1.87975	2.2457	0.814839	0.989819	1.70271	1.4559	1.7272	1.40194	1.25198	0.969771	0.824945	0.822123	0.0360097	0.187002	0.000242989	-1.25026	down	0.0471338	-2.90787	normal	0.550544	0.457513	normal	0.604554	-0.258663	normal	0.378587	0.572771	normal	0.129866	1.36995	normal	0.000264146	3.02935	up	[O]	Posttranslational modification, protein turnover, chaperones	--	--	--	--	--	Domain of unknown function (DUF3444);; DnaJ domain
tung.gene.scaffold1237.00026	2.78507	3.9187	1.52558	1.07952	1.18605	1.18914	2.08855	1.17342	2.39871	2.46183	2.17627	1.79265	0.263338	0.779916	1.75472	1.42904	2.57474	1.62584	8.60426	7.11343	0.321126	0.500683	normal	0.00743897	1.96367	up	0.486655	0.7365	normal	0.0491951	1.42035	normal	0.723919	-0.384451	normal	0.816647	-0.370864	normal	1.14377e-05	-1.83239	down	[R]	General function prediction only	Molecular Function: adenyl nucleotide binding (GO:0030554);;	--	--	--	--	CBS domain;; PB1 domain
tung.gene.scaffold1237.00027	143.919	80.2035	497.036	230.529	165.995	167.184	110.114	131.156	132.118	229.364	138.542	143.562	280.508	267.08	550.489	651.286	692.262	584.946	1259.84	731.684	2.10785e-05	-1.3437	down	0.408138	0.636701	normal	0.690687	-0.312836	normal	1.62409e-09	-1.50548	down	0.979503	0.027404	normal	0.312726	-0.715893	normal	1.39681e-15	-2.69546	down	--	--	--	--	--	--	--	Protein of unknown function (DUF3339)
tung.gene.scaffold1237.00032	16.9622	12.4491	18.646	14.7913	10.5599	8.77873	10.5203	15.3886	19.1418	13.9158	9.55648	9.13174	19.1235	14.9413	15.6476	23.474	10.617	14.9156	3.16718	2.7337	0.302406	0.447194	normal	3.70281e-05	-2.17288	down	0.304557	0.592672	normal	0.960821	-0.0248483	normal	0.0388392	-1.04133	normal	0.89597	-0.118169	normal	7.42332e-11	2.50241	up	--	--	--	--	--	--	--	FIST C domain;; F-box domain
tung.gene.scaffold1238.00003	13.0569	18.2974	9.30153	7.44539	9.89505	4.62171	4.44466	3.77571	2.69919	6.02854	5.20996	3.00175	0.791014	1.85083	1.19583	1.79501	0.407604	0.456186	0.201259	0.12496	0.921775	-0.0906344	normal	--	--	--	0.000736875	1.95987	up	7.38653e-09	2.58126	up	0.0240119	2.29937	normal	0.00657352	3.63132	up	0.000409997	4.94011	up	[G]	Carbohydrate transport and metabolism	Cellular Component: plasma membrane (GO:0005886);; Biological Process: myo-inositol hexakisphosphate biosynthetic process (GO:0010264);; Molecular Function: glycerol transmembrane transporter activity (GO:0015168);; Molecular Function: urea transmembrane transporter activity (GO:0015204);; Molecular Function: water channel activity (GO:0015250);; Biological Process: glycerol transport (GO:0015793…	K09874|1.31634e-150|cic:CICLE_v10026151mg|hypothetical protein; K09874 aquaporin NIP (A)	--	[G]	Carbohydrate transport and metabolism	Major intrinsic protein
tung.gene.scaffold124.00022	46.3782	63.3766	42.0867	37.4686	17.3641	19.6432	18.991	16.9085	23.7451	30.7757	36.2746	29.2177	11.9238	18.273	20.2664	21.7831	19.8425	13.6456	7.32162	10.7382	0.0263859	0.599924	normal	0.416381	-0.891144	normal	0.230313	0.721672	normal	3.94968e-07	1.29005	up	0.852647	-0.132622	normal	0.953976	0.0694509	normal	6.37998e-05	1.56212	up	[O]	Posttranslational modification, protein turnover, chaperones	Molecular Function: ubiquitin-protein transferase activity (GO:0004842);; Biological Process: protein ubiquitination (GO:0016567);;	K06689|2.21071e-104|rcu:RCOM_0686090|ubiquitin-conjugating enzyme E2, putative (EC:6.3.2.19); K06689 ubiquitin-conjugating enzyme E2 D/E [EC:6.3.2.19] (A)	Ubiquitin mediated proteolysis (ko04120);; Protein processing in endoplasmic reticulum (ko04141)	[O]	Posttranslational modification, protein turnover, chaperones	Ubiquitin-conjugating enzyme;; Prokaryotic E2 family B;; RWD domain
tung.gene.scaffold124.00023	5.8567	4.57292	0.584442	10.0088	0.320348	0.733276	0.161817	0	0	0	17.5376	14.7416	9.88077	12.3975	11.1596	8.0269	0.225794	0.564038	2.91169	6.13379	--	--	--	0.0440739	3.56877	normal	0.000314244	-1.7592	down	0.608058	-0.801477	normal	1.98771e-09	-4.53407	down	--	--	--	0.000104604	#NAME?	down	--	--	--	--	--	--	--	Gibberellin regulated protein
tung.gene.scaffold124.00034	0.0669553	0.584758	0.199892	0.0706665	0.237334	0.781826	0.174307	0.31022	0.415826	0.318065	1.08966	0	0	0.157244	0	0.380627	0.411828	0.161524	4.93812	3.4989	--	--	--	0.0769261	3.99619	normal	--	--	--	--	--	--	--	--	--	--	--	--	0.00947409	-3.51043	down	--	--	--	--	--	--	--	--
tung.gene.scaffold124.00038	82.6007	55.4815	100.689	133.339	97.0883	103.622	93.3539	105.126	53.5568	46.365	55.4188	77.6753	160.417	142.38	92.5884	130.827	108.898	77.8696	31.4019	34.8189	2.7266e-12	-0.965249	normal	0.00424383	-1.56252	down	0.980134	0.0670348	normal	0.0799822	-0.4159	normal	0.775546	-0.192305	normal	0.968773	0.0330274	normal	0.041859	0.631666	normal	[C]	Energy production and conversion	Molecular Function: dihydrolipoyllysine-residue acetyltransferase activity (GO:0004742);; Cellular Component: mitochondrion (GO:0005739);; Cellular Component: plasma membrane (GO:0005886);; Biological Process: acetyl-CoA metabolic process (GO:0006084);; Biological Process: embryo development ending in seed dormancy (GO:0009793);; Cellular Component: chloroplast envelope (GO:0009941);; Biological …	K00627|0|vvi:100245266|dihydrolipoyllysine-residue acetyltransferase component 5 of pyruvate dehydrogenase complex, chloroplastic; K00627 pyruvate dehydrogenase E2 component (dihydrolipoamide acetyltransferase) [EC:2.3.1.12] (A)	Glycolysis / Gluconeogenesis (ko00010);; Citrate cycle (TCA cycle) (ko00020);; Pyruvate metabolism (ko00620);; Carbon metabolism (ko01200)	[C]	Energy production and conversion	2-oxoacid dehydrogenases acyltransferase (catalytic domain);; Biotin-requiring enzyme;; e3 binding domain
tung.gene.scaffold124.00041	5.49437	5.39329	6.90375	6.27078	6.47865	7.80714	5.86237	5.44487	5.3999	6.18119	6.64289	7.0504	8.2025	7.62357	7.90511	7.99884	15.4857	12.0404	10.287	9.72473	0.0297927	0.634683	normal	0.55721	-0.503338	normal	0.596574	-0.404191	normal	1	-0.000639704	normal	0.252758	-0.528199	normal	0.000185635	-1.86574	down	0.0492566	-0.726619	normal	[R]	General function prediction only	Biological Process: phosphatidylglycerol biosynthetic process (GO:0006655);; Biological Process: aromatic amino acid family biosynthetic process (GO:0009073);; Cellular Component: chloroplast thylakoid membrane (GO:0009535);; Biological Process: thylakoid membrane organization (GO:0010027);; Biological Process: photosystem II assembly (GO:0010207);; Biological Process: iron-sulfur cluster assembl…	--	--	--	--	Tetratricopeptide repeat;; TPR repeat;; Tetratricopeptide repeat;; Tetratricopeptide repeat;; Tetratricopeptide repeat;; Tetratricopeptide repeat;; Tetratricopeptide repeat;; Tetratricopeptide repeat;; Tetratricopeptide repeat;; Tetratricopeptide repeat
tung.gene.scaffold124.00044	6.59329	6.09648	0.792851	1.00549	2.90645	2.87143	2.40758	2.25734	0.728233	6.54235e-05	2.69734	1.05616	3.21922	2.43792	0.000184462	2.93137	1.66992	2.0016	2.73052	0.921166	1.54325e-06	-2.53165	down	0.996176	-0.0437295	normal	4.25465e-06	1.75843	up	0.000215687	-1.63357	down	0.673894	0.924531	normal	0.910389	0.170888	normal	0.211155	-2.31641	normal	--	--	Molecular Function: nucleic acid binding (GO:0003676);; Molecular Function: sequence-specific DNA binding transcription factor activity (GO:0003700);; Cellular Component: intracellular (GO:0005622);; Biological Process: regulation of transcription, DNA-templated (GO:0006355);; Molecular Function: zinc ion binding (GO:0008270);; Biological Process: response to aluminum ion (GO:0010044);; Biologica…	--	--	[R]	General function prediction only	Zinc finger, C2H2 type
tung.gene.scaffold1240.00002	0.484871	0.732195	0.881545	0.36735	0.309597	0	0	0.204178	0	0	4.88275	2.50913	1.02882	0.84534	0.522034	0.559231	5.35809	0.0797085	13.4349	16.6657	--	--	--	0.000474863	2.4661	up	0.0550823	-2.67753	normal	0.740487	-0.487046	normal	--	--	--	0.504781	-4.90045	normal	6.05946e-35	#NAME?	down	[R]	General function prediction only	Biological Process: coumarin biosynthetic process (GO:0009805);; Biological Process: lignin biosynthetic process (GO:0009809);; Biological Process: methylation (GO:0032259);; Molecular Function: caffeoyl-CoA O-methyltransferase activity (GO:0042409);; Biological Process: response to cadmium ion (GO:0046686);; Molecular Function: metal ion binding (GO:0046872);;	K00588|2.46811e-173|rcu:RCOM_1410150|o-methyltransferase, putative (EC:2.1.1.104); K00588 caffeoyl-CoA O-methyltransferase [EC:2.1.1.104] (A)	Phenylalanine metabolism (ko00360);; Phenylpropanoid biosynthesis (ko00940);; Flavonoid biosynthesis (ko00941);; Stilbenoid, diarylheptanoid and gingerol biosynthesis (ko00945)	[Q]	Secondary metabolites biosynthesis, transport and catabolism	O-methyltransferase;; Methyltransferase domain;; Methyltransferase domain
tung.gene.scaffold1240.00005	9.26335	8.69724	14.5248	14.1895	26.7869	25.0328	30.2313	28.3759	21.71	19.6593	7.96696	9.85668	13.9267	13.642	15.4043	15.1282	10.2672	18.7716	7.34018	6.56906	0.200146	-0.21785	normal	0.250241	-1.10614	normal	1	0.00438141	normal	0.480518	0.191921	normal	0.0794751	0.560817	normal	0.118148	0.741577	normal	8.38463e-09	1.63056	up	--	--	Biological Process: lipid metabolic process (GO:0006629);; Molecular Function: phosphoric diester hydrolase activity (GO:0008081);;	--	--	--	--	--
tung.gene.scaffold1240.00019	4.41873	4.75662	2.28665	2.39993	3.26761	2.73759	2.87691	2.28471	2.85443	2.15597	3.11799	2.39052	2.51028	2.07453	2.07694	1.77589	1.17649	2.18517	0.962906	0.755607	0.652068	0.153643	normal	0.377303	-1.00049	normal	0.0236996	0.783286	normal	0.820421	0.0999794	normal	0.327507	0.482109	normal	0.675878	0.399363	normal	0.000311446	1.55415	up	--	--	Biological Process: primary metabolic process (GO:0044238);; Biological Process: cellular macromolecule metabolic process (GO:0044260);; Biological Process: single-organism cellular process (GO:0044763);;	--	--	--	--	Plant protein of unknown function (DUF869)
tung.gene.scaffold1240.00032	12.3846	12.3922	18.562	14.0199	15.1685	17.2446	16.5634	15.6662	22.0819	21.6514	11.698	11.3754	13.0573	13.8685	14.7037	13.3942	17.2014	20.314	10.0379	11.02	0.00852641	-0.378149	normal	0.0199471	-1.15262	normal	0.838391	0.162785	normal	0.113505	-0.328756	normal	0.000730881	0.902318	normal	0.104991	0.729307	normal	2.72458e-08	1.50477	up	--	--	--	--	--	[S]	Function unknown	Golgi-body localisation protein domain;; RNA pol II promoter Fmp27 protein domain;; Domain of unknown function (DUF2405)
tung.gene.scaffold1240.00033	6.37277	5.70328	8.19748	6.81405	5.54111	5.73043	5.54845	6.52912	17.2341	15.4703	7.57676	6.88804	6.79561	6.85501	9.4226	11.0831	16.9981	17.9697	31.115	36.7918	0.000708237	0.682096	normal	0.0950339	0.924838	normal	0.75901	-0.243522	normal	0.406605	-0.269282	normal	0.460223	-0.358657	normal	0.146074	-0.819803	normal	0.000180891	-1.06149	down	--	--	Molecular Function: sequence-specific DNA binding transcription factor activity (GO:0003700);; Biological Process: regulation of transcription, DNA-templated (GO:0006355);; Molecular Function: zinc ion binding (GO:0008270);; Molecular Function: sequence-specific DNA binding (GO:0043565);;	--	--	[K]	Transcription	CCT motif;; GATA zinc finger;; tify domain;; Divergent CCT motif
tung.gene.scaffold1241.00001	0.0740386	0.0620721	0.0717106	0.113686	0.13355	0.0376098	0.459814	0.276558	0.0626673	0	0.0810025	0.0318832	0	0	0	0.0720969	0.155511	0.0921603	1.57746	1.29831	--	--	--	0.0395583	3.70743	normal	--	--	--	--	--	--	--	--	--	--	--	--	2.51608e-05	-5.70865	down	[Q]	Secondary metabolites biosynthesis, transport and catabolism	Molecular Function: iron ion binding (GO:0005506);; Molecular Function: electron carrier activity (GO:0009055);; Molecular Function: heme binding (GO:0020037);; Molecular Function: isoflavone 2'-hydroxylase activity (GO:0033773);; Biological Process: oxidation-reduction process (GO:0055114);;	--	--	[Q]	Secondary metabolites biosynthesis, transport and catabolism	Cytochrome P450
tung.gene.scaffold1241.00008	0.0624785	0.0176292	0.109012	0.117913	0.142514	0.0315739	0.0792416	0.0742377	0	0	0.0177454	0.0710834	0.098766	0.169426	0.0301114	0	0.15502	0	14.4692	5.16463	--	--	--	0.00338684	7.08218	up	--	--	--	--	--	--	--	--	--	--	--	--	6.67831e-05	#NAME?	down	[Q]	Secondary metabolites biosynthesis, transport and catabolism	Molecular Function: iron ion binding (GO:0005506);; Molecular Function: electron carrier activity (GO:0009055);; Molecular Function: heme binding (GO:0020037);; Molecular Function: isoflavone 2'-hydroxylase activity (GO:0033773);; Biological Process: oxidation-reduction process (GO:0055114);;	--	--	[Q]	Secondary metabolites biosynthesis, transport and catabolism	Cytochrome P450
tung.gene.scaffold1243.00006	3.53712	2.33426	3.4325	23.9407	24.2313	26.0108	12.1092	9.09214	8.60605	9.46418	3.8975	2.91845	12.7366	20.7849	26.6378	24.9655	9.33879	25.4346	40.0245	25.042	0.986325	-0.0093853	normal	0.504451	0.884205	normal	0.889884	-0.218165	normal	0.932616	-0.19087	normal	0.756249	-0.148486	normal	0.60696	-0.928962	normal	0.00345538	-1.82223	down	--	--	Molecular Function: nucleotide binding (GO:0000166);; Molecular Function: 3-beta-hydroxy-delta5-steroid dehydrogenase activity (GO:0003854);; Cellular Component: cytosol (GO:0005829);; Biological Process: steroid metabolic process (GO:0008202);; Biological Process: xylem and phloem pattern formation (GO:0010051);; Biological Process: cellular metabolic process (GO:0044237);; Molecular Function: d…	--	--	--	--	NADH(P)-binding
tung.gene.scaffold1243.00021	1.44174	1.39362	1.64038	2.43932	1.95166	1.75944	5.07633	3.7725	7.45409	6.51044	0.678191	1.04367	0.609701	0.438999	1.61703	1.18153	1.08276	1.60565	1.22776	1.27353	0.561761	0.22356	normal	0.931677	0.315761	normal	0.400665	1.04871	normal	0.0790659	1.29276	normal	0.422171	0.688896	normal	0.0290275	2.12295	normal	0.000183222	2.03122	up	--	--	--	--	--	[I]	Lipid transport and metabolism	Lipase (class 3);; Putative serine esterase (DUF676)
tung.gene.scaffold1244.00006	50.4545	66.0542	32.2579	22.034	32.0469	27.6501	25.5857	18.8232	11.2596	9.82464	61.4244	54.3587	4.92074	15.3703	8.46912	13.5951	6.90311	5.20698	2.2179	7.84344	0.00742003	-0.779551	normal	0.919025	-0.273779	normal	0.993434	-0.0269852	normal	0.0228106	1.60869	normal	5.44138e-05	1.21581	up	0.000487632	1.53667	up	0.15901	1.03302	normal	[S]	Function unknown	Cellular Component: plasma membrane (GO:0005886);; Biological Process: oligopeptide transport (GO:0006857);; Biological Process: amino acid transport (GO:0006865);; Molecular Function: oligopeptide transporter activity (GO:0015198);; Biological Process: transmembrane transport (GO:0055085);;	--	--	--	--	OPT oligopeptide transporter protein
tung.gene.scaffold1246.00003	0	0	0	0	0	0	0	0	0	0	0	0	0	0	0	0	0.0806706	0	1.81194	1.64585	--	--	--	0.00014775	5.45347	up	--	--	--	--	--	--	--	--	--	--	--	--	2.32557e-11	#NAME?	down	[M]	Cell wall/membrane/envelope biogenesis	Cellular Component: integral component of membrane (GO:0016021);; Molecular Function: cellulose synthase (UDP-forming) activity (GO:0016760);; Biological Process: cellulose biosynthetic process (GO:0030244);;	--	--	--	--	Cellulose synthase;; Glycosyltransferase like family 2;; Glycosyl transferase family group 2
tung.gene.scaffold1246.00013	5.69208	5.38365	17.451	10.0234	329.493	367.062	2159.25	3901.07	16123.8	15985.2	6.20183	7.91892	53.1249	50.7759	3869.45	3150.97	17795.4	23111.8	44568.2	29610.4	6.70979e-05	2.33946	up	0.915187	0.917248	normal	0.667958	-0.305625	normal	2.64382e-35	-2.13735	down	1.38688e-18	-3.18276	down	0.157816	-2.7165	normal	0.0309366	-1.29393	normal	--	--	--	--	--	--	--	Cupin
tung.gene.scaffold1246.00019	1.00451	1.34631	1.26372	0.728317	1.34304	1.00734	5.73463	5.08837	10.7371	7.4308	0.733787	0.572456	0.256062	0.502123	1.5502	0.647991	0.796914	0.789578	3.69594	3.45521	0.0550648	0.779409	normal	0.038167	2.13358	normal	0.505767	0.866851	normal	0.1136	1.31551	normal	0.899751	0.216977	normal	0.000238234	2.80463	up	0.00109799	1.4516	up	--	--	Biological Process: organelle organization (GO:0006996);; Molecular Function: electron carrier activity (GO:0009055);; Molecular Function: protein disulfide oxidoreductase activity (GO:0015035);; Biological Process: cell redox homeostasis (GO:0045454);;	K17479|0|rcu:RCOM_1311790|electron transporter, putative; K17479 glutaredoxin domain-containing cysteine-rich protein 1 (A)	--	[O]	Posttranslational modification, protein turnover, chaperones	Glutaredoxin
tung.gene.scaffold1246.00022	12.3176	10.8902	7.67496	9.08044	6.94265	6.99846	3.36206	3.07766	2.11392	2.08701	9.34645	10.9927	11.5495	10.2038	5.64886	4.76165	3.17026	2.35846	0.576919	0.968935	0.119604	-0.499817	normal	0.0350726	-1.9834	normal	0.804335	0.187031	normal	0.20819	-0.32098	normal	0.347892	0.414191	normal	0.883088	0.176082	normal	0.00317077	1.66125	up	--	--	Molecular Function: phosphotransferase activity, alcohol group as acceptor (GO:0016773);;	--	--	[T]	Signal transduction mechanisms	Phosphatidylinositol 3- and 4-kinase;; Ubiquitin family;; Ubiquitin-2 like Rad60 SUMO-like
tung.gene.scaffold1246.00030	27.3405	27.9132	30.8969	20.2891	29.0944	24.3201	13.3626	17.0067	24.9274	25.5453	28.2009	23.6816	12.4368	17.488	15.2296	21.2241	25.0207	18.0474	61.3491	46.9776	6.84137e-14	1.15396	up	0.00899926	1.25444	up	0.97979	0.0386944	normal	0.0595556	0.972547	normal	0.489368	0.30125	normal	0.0496222	-0.933572	normal	0.000485301	-1.03304	down	--	--	--	--	--	--	--	--
tung.gene.scaffold1246.00035	16.6995	17.5655	74.6226	59.1681	23.0418	19.5338	20.3343	22.4077	46.6875	51.9684	25.212	23.085	17.9179	21.7139	52.5393	63.2614	74.7802	53.066	133.394	144.296	0.00771857	0.722275	normal	0.0558216	1.0672	normal	0.650184	-0.394576	normal	4.62086e-07	1.36338	up	0.00477706	-1.05209	down	0.0644811	-1.17332	normal	2.2792e-07	-1.51688	down	--	--	--	--	--	--	--	--
tung.gene.scaffold125.00006	4.06731	4.43029	3.36776	3.99361	6.67451	7.26373	9.79758	10.6629	8.76343	6.82625	5.49836	4.25299	4.32186	3.86046	5.33352	5.56246	2.98528	5.9595	9.76687	9.44388	0.00691439	-0.516522	normal	0.045237	1.10509	normal	0.861096	-0.163129	normal	0.268013	-0.327328	normal	0.192472	0.483507	normal	0.0037524	1.26873	up	0.303285	-0.352258	normal	--	--	Cellular Component: nucleus (GO:0005634);; Cellular Component: cytoplasm (GO:0005737);; Biological Process: cellular component organization (GO:0016043);; Cellular Component: intracellular non-membrane-bounded organelle (GO:0043232);; Cellular Component: intracellular organelle part (GO:0044446);; Cellular Component: cell periphery (GO:0071944);;	--	--	[TZ]	Signal transduction mechanisms;; Cytoskeleton	Formin Homology 2 Domain
tung.gene.scaffold125.00008	20.3782	11.2555	10.6121	22.3656	6.77108	5.41508	2.4703	2.06406	0.418274	0.842339	18.3318	23.1735	32.2141	29.695	9.71908	11.5319	9.54813	2.2673	3.15755	3.79758	0.0696931	-1.29643	normal	0.801666	-0.841264	normal	0.638333	-0.442818	normal	0.27172	-0.628705	normal	0.000585895	-1.21567	down	0.508013	-1.98634	normal	0.000111879	-2.43958	down	--	--	Biological Process: carbohydrate metabolic process (GO:0005975);; Molecular Function: glucan endo-1,3-beta-D-glucosidase activity (GO:0042973);;	--	--	--	--	X8 domain;; Glycosyl hydrolases family 17
tung.gene.scaffold125.00012	6.13746	5.37032	3.59907	5.44229	3.54261	4.03467	2.56453	2.33212	1.9784	3.00804	5.86258	5.33796	6.25606	5.92078	4.64053	4.18737	2.06826	2.74626	8.87819	7.79743	0.935732	0.0492788	normal	0.00191837	1.70835	up	0.995745	0.0198558	normal	0.198491	-0.510745	normal	0.860951	-0.119391	normal	0.944877	0.0880528	normal	6.02364e-07	-1.57018	down	--	--	--	--	--	--	--	NPH3 family;; BTB/POZ domain
tung.gene.scaffold125.00013	0.0578834	0	0.201109	0.0667108	0.148021	0	0.203827	0.182391	0.164307	0.0975572	0.249509	0.0337987	0.122964	0.289242	0.163424	0.072021	0.992915	0	5.68118	3.62657	--	--	--	0.00271807	3.08741	up	--	--	--	--	--	--	--	--	--	0.777867	-1.5794	normal	2.80409e-10	-5.13292	down	[R]	General function prediction only	Molecular Function: N-acetyltransferase activity (GO:0008080);;	--	--	--	--	Acetyltransferase (GNAT) family;; FR47-like protein;; Acetyltransferase (GNAT) domain
tung.gene.scaffold125.00025	3.10554	2.89191	0.664483	0.395259	0.044172	0.298027	0	0.148606	0.0544088	0	15.712	4.02175	0.314728	0.421728	0.208968	0.0461654	0.102567	0	1.95353	2.45997	--	--	--	0.00522461	5.67883	up	0.682001	-1.70083	normal	--	--	--	--	--	--	--	--	--	1.06642e-05	-6.68182	down	--	--	Molecular Function: peroxidase activity (GO:0004601);; Biological Process: response to oxidative stress (GO:0006979);; Molecular Function: heme binding (GO:0020037);; Molecular Function: metal ion binding (GO:0046872);; Biological Process: oxidation-reduction process (GO:0055114);;	K00430|0|rcu:RCOM_0578390|Peroxidase 73 precursor, putative (EC:1.11.1.7); K00430 peroxidase [EC:1.11.1.7] (A)	Phenylalanine metabolism (ko00360);; Phenylpropanoid biosynthesis (ko00940)	--	--	Peroxidase
[truncated: 3,905 more rows]
[truncated: 6 more columns]

## Sheet: Additional files 7
Additional file 7: Table S4. KEGG enrichments analysis for seven comparisons. Comparisons were: H35 vs. H49, L35 vs. L49, L7 vs. H7, L14 vs. H14, L21 vs. H21, L35 vs. H35, L49 vs. H49. (L indicates Tree L, with low final oil seed content; H indicates Tree H, with high final seed oil content; these are followed by a number that indicates the days after the start of oil accumulation.)
[truncated: 22 more rows]

[truncated: 2 more sheets: Additional files 8, Additional files 12]
